# Supplementary material for: Distinct neural mechanisms for heading retrieval and context recognition in the hippocampus during spatial reorientation
Source: Nat Commun. 2024 Jul 16;15:5968. doi: 10.1038/s41467-024-50112-7 (PMC11252339; doi:10.1038/s41467-024-50112-7)
Supplement: Supplementary file 4 — Source Data [file 41467_2024_50112_MOESM4_ESM.xlsx]

## Sheet: Index
	Data	Alternative Name of Data File*	Notes		Data	Alternative Name of Data File*	Notes
Figure 1	Figure 1C	DigBehavioralDataForBF	Figures 1C, 1F, and Tables S1, S2 are based on the same data		Figure S1
	Figure 1D	BehavTwoContext			Figure S2B		Figures S2B, S2C are based on the same data
	Figure 1E	DigBehavioralData	Figures 1E, 1G and Tabe S3 are based on the same data		Figure S2C		Figures S2B, S2C are based on the same data
	Figure 1F	DigBehavioralDataForBF	Figures 1C, 1F, and Tables S1, S2 are based on the same data		Figure S3B		Figures S3B, S3C are based on the same data
	Figure 1G	DigBehavioralDataForBF	Figures 1E, 1G and Tabe S3 are based on the same data		Figure S3C		Figures S3B, S3C are based on the same data
Figure 2	Figure 2C Left	Tetrodes			Figure S4A	CenterOutWongHeadingPrediction
	Figure 2C Right	CalciumNormal			Figure S4B		Figures S4B, S4C, S4D are based on the same data
	Figure 2E	CenterOutCorrectHeadingPrediction			Figure S4C		Figures S4B, S4C, S4D are based on the same data
Figure 3	Figure 3C	CalcTetrodePairwiseCorrRaw	Figures 3C, 3D are based on the same data		Figure S4D		Figures S4B, S4C, S4D are based on the same data
	Figure 3D	CalcTetrodePairwiseCorrRaw	Figures 3C, 3D are based on the same data		Figure S5A	CalcTetrodePairwiseCorr	Figures S5A, S5B and Table S4 are based on the same data
Figure 4	Figure 4B	DistributionsPopulationData			Figure S5B	CalcTetrodePairwiseCorr	Figures S5A, S5B and Table S4 are based on the same data
	Figure 4B Wide Format				Figure S7
	Figure 4D	ByCellTypeContextPrediction			Figure S9	SpatialInformationContent
Figure 5	Figure 5D	CalMinCorr	Figures 5D, 5E and Tables S6, S7 are based on the same data		Figure S9A
	Figure 5E	CalMinCorr	Figures 5D, 5E and Tables S6, S7 are based on the same data		Figure S9B
	Figure 5F	CalminCorrDetail			Figure S10	CalciumStabilityPerCell	Figures S10, S11 and Table S5 are based on the same data
Figure 6	Figure 6B				Figure S11	CalciumStabilityPerCell	Figures S10, S11 and Table S5 are based on the same data
	Figure 6C	FromRegisCellHeadingPrediction			Figure S12A
Figure 7	Figure 7B	RateRemap			Figure S12B
	Figure 7B Wide Format				Figure S13A	CalciumCellRegsScores
	Figure 7C				Figure S13A Wide Format
	Figure 7E	ContextPrediction			Figure S13B	CellRegsCountBetweenDays
	Figure 7F	HeadingPrediction			Figure S13B Details
					Figure S14
					Figure S15A Left (0.5)	RateRemapMean_0_5	Figure S15A Left and Table S8A Left are based on the same data
	Data	Alternative Name of Data File*	Notes		Figure S15A Center (0.6)	RateRemapMean_0_6	Figure S15A Center and Table S8A Left are based on the same data
	Table S1	DigBehavioralDataForBF	Figures 1C, 1F, and Tables S1, S2 are based on the same data		Figure S15A Right (0.7)	RateRemapMean_0_7	Figure S15A Right and Table S8A Left are based on the same data
	Table S2	DigBehavioralDataForBF	Figures 1C, 1F, and Tables S1, S2 are based on the same data		Figure S15B Left (0.5)	RateRemapPeak_0_5	Figure S15B Left and Table S8A Right are based on the same data
	Table S3	DigBehavioralDataForBF	Figures 1E, 1G and Tabe S3 are based on the same data		Figure S15B Center (0.6)	RateRemapPeak_0_6	Figure S15B Center and Table S8A Right are based on the same data
	Table S4	CalcTetrodePairwiseCorr	Figures S5A, S5B and Table S4 are based on the same data		Figure S15B Right (0.7)	RateRemapPeak_0_7	Figure S15B Right and Table S8A Right are based on the same data
	Table S5	CalciumStabilityPerCell	Figures S10, S11 and Table S5 are based on the same data		Figure S16A	RateRemapCellType	Figures S16A, S16B and Table S8B are based on the same data
	Table S6	CalMinCorr	Figures 5D, 5E and Tables S6, S7 are based on the same data		Figure S16B	RateRemapCellType	Figures S16A, S16B and Table S8B are based on the same data
	Table S7	CalMinCorr	Figures 5D, 5E and Tables S6, S7 are based on the same data		Figure S16C Heading	HeadingAndContextPrediction	Figures S16C, S16D are based on the same data
	Table S8A Mean 50%	RateRemapMean_0_5	Figure S15A Left and Table S8A Left are based on the same data		Figure S16D Context	HeadingAndContextPrediction	Figures S16C, S16D are based on the same data
	Table S8A Mean 60%	RateRemapMean_0_6	Figure S15A Center and Table S8A Left are based on the same data
	Table S8A Mean 70%	RateRemapMean_0_7	Figure S15A Right and Table S8A Left are based on the same data
	Table S8A Peak 50%	RateRemapPeak_0_5	Figure S15B Left and Table S8A Right are based on the same data
	Table S8A Peak 60%	RateRemapPeak_0_6	Figure S15B Center and Table S8A Right are based on the same data
	Table S8A Peak 70%	RateRemapPeak_0_7	Figure S15B Right and Table S8A Right are based on the same data
	Table S8B FI Cell Type	RateRemapCellType	Figures S16A, S16B and Table S8B are based on the same data
	Table S8B FS Cell Type	RateRemapCellType	Figures S16A, S16B and Table S8B are based on the same data

## Sheet: Figure_1C_1F_Table_S1_S2
Subj	Day	Group	Dig	Abs. Trial #		Index
AK42	Day 1	Context A	G	9		In Figure 1C and 1F the sama data were analyzed using differnet methods
AK42	Day 1	Context B	C	10
AK42	Day 1	Context A	G	11
AK42	Day 1	Context B	C	12
AK42	Day 2	Context B	C	13
AK42	Day 2	Context A	F	14
AK42	Day 2	Context B	W	15
AK42	Day 2	Context A	C	16
AK42	Day 2	Context B	W	17
AK42	Day 2	Context A	C	18
AK42	Day 2	Context B	F	19
AK42	Day 2	Context A	G	20
AK42	Day 2	Context B	C	21
AK42	Day 2	Context A	F	22
AK42	Day 2	Context B	G	23
AK42	Day 2	Context A	C	24
AK42	Day 3	Context A	G	25
AK42	Day 3	Context B	W	26
AK42	Day 3	Context A	W	27
AK42	Day 3	Context B	W	28
AK42	Day 3	Context A	C	29
AK42	Day 3	Context B	G	30
AK42	Day 3	Context A	F	31
AK42	Day 3	Context B	G	32
AK42	Day 3	Context A	G	33
AK42	Day 3	Context B	C	34
AK42	Day 3	Context A	C	35
AK42	Day 3	Context B	G	36
AK74	Day 1	Context A	G	9
AK74	Day 1	Context B	G	10
AK74	Day 1	Context A	W	11
AK74	Day 1	Context B	G	12
AK74	Day 2	Context B	C	13
AK74	Day 2	Context A	C	14
AK74	Day 2	Context B	W	15
AK74	Day 2	Context A	W	16
AK74	Day 2	Context B	G	17
AK74	Day 2	Context A	C	18
AK74	Day 2	Context B	C	19
AK74	Day 2	Context A	G	20
AK74	Day 2	Context B	C	21
AK74	Day 2	Context A	W	22
AK74	Day 2	Context B	C	23
AK74	Day 2	Context A	F	24
AK74	Day 3	Context A	C	25
AK74	Day 3	Context B	F	26
AK74	Day 3	Context A	G	27
AK74	Day 3	Context B	C	28
AK74	Day 3	Context A	C	29
AK74	Day 3	Context B	G	30
AK74	Day 3	Context A	G	31
AK74	Day 3	Context B	F	32
AK74	Day 3	Context A	C	33
AK74	Day 3	Context B	F	34
AK74	Day 3	Context A	G	35
AK74	Day 3	Context B	F	36
JJ9	Day 1	Context A	G	9
JJ9	Day 1	Context B	F	10
JJ9	Day 1	Context A	F	11
JJ9	Day 1	Context B	W	12
JJ9	Day 2	Context B	G	13
JJ9	Day 2	Context A	C	14
JJ9	Day 2	Context B	C	15
JJ9	Day 2	Context A	G	16
JJ9	Day 2	Context B	C	17
JJ9	Day 2	Context A	F	18
JJ9	Day 2	Context B	C	19
JJ9	Day 2	Context A	F	20
JJ9	Day 2	Context B	F	21
JJ9	Day 2	Context A	C	22
JJ9	Day 2	Context B	C	23
JJ9	Day 2	Context A	F	24
JJ9	Day 3	Context A	G	25
JJ9	Day 3	Context B	C	26
JJ9	Day 3	Context A	C	27
JJ9	Day 3	Context B	C	28
JJ9	Day 3	Context A	G	29
JJ9	Day 3	Context B	C	30
JJ9	Day 3	Context A	C	31
JJ9	Day 3	Context B	C	32
JJ9	Day 3	Context A	G	33
JJ9	Day 3	Context B	C	34
JJ9	Day 3	Context A	W	35
JJ9	Day 3	Context B	C	36
HG1	Day 1	Context A	C	9
HG1	Day 1	Context B	C	10
HG1	Day 1	Context A	C	11
HG1	Day 1	Context B	G	12
HG1	Day 2	Context A	NA	13
HG1	Day 2	Context B	NA	14
HG1	Day 2	Context A	C	15
HG1	Day 2	Context B	C	16
HG1	Day 2	Context A	G	17
HG1	Day 2	Context B	W	18
HG1	Day 2	Context A	G	19
HG1	Day 2	Context B	NA	20
HG1	Day 2	Context A	NA	21
HG1	Day 2	Context B	NA	22
HG1	Day 2	Context A	NA	23
HG1	Day 2	Context B	C	24
HG1	Day 3	Context A	NA	25
HG1	Day 3	Context B	NA	26
HG1	Day 3	Context A	C	27
HG1	Day 3	Context B	C	28
HG1	Day 3	Context A	C	29
HG1	Day 3	Context B	C	30
HG1	Day 3	Context A	G	31
HG1	Day 3	Context B	C	32
HG1	Day 3	Context A	C	33
HG1	Day 3	Context B	C	34
HG1	Day 3	Context A	NA	35
HG1	Day 3	Context B	NA	36
K1	Day 1	Context A	G	9
K1	Day 1	Context B	F	10
K1	Day 1	Context A	C	11
K1	Day 1	Context B	G	12
K1	Day 2	Context B	G	13
K1	Day 2	Context A	G	14
K1	Day 2	Context B	C	15
K1	Day 2	Context A	C	16
K1	Day 2	Context B	C	17
K1	Day 2	Context A	G	18
K1	Day 2	Context B	F	19
K1	Day 2	Context A	C	20
K1	Day 2	Context B	C	21
K1	Day 2	Context A	W	22
K1	Day 2	Context B	C	23
K1	Day 2	Context A	G	24
K1	Day 3	Context B	F	25
K1	Day 3	Context A	C	26
K1	Day 3	Context B	C	27
K1	Day 3	Context A	G	28
K1	Day 3	Context B	NA	29
K1	Day 3	Context A	C	30
K1	Day 3	Context B	F	31
K1	Day 3	Context A	C	32
K1	Day 3	Context B	C	33
K1	Day 3	Context A	C	34
K1	Day 3	Context B	C	35
K1	Day 3	Context A	F	36
MG1	Day 1	Context A	C	9
MG1	Day 1	Context B	C	10
MG1	Day 1	Context A	G	11
MG1	Day 1	Context B	G	12
MG1	Day 2	Context A	G	13
MG1	Day 2	Context B	W	14
MG1	Day 2	Context A	G	15
MG1	Day 2	Context B	C	16
MG1	Day 2	Context A	C	17
MG1	Day 2	Context B	G	18
MG1	Day 2	Context A	C	19
MG1	Day 2	Context B	C	20
MG1	Day 2	Context A	C	21
MG1	Day 2	Context B	C	22
MG1	Day 2	Context A	C	23
MG1	Day 2	Context B	C	24
MG1	Day 3	Context A	C	25
MG1	Day 3	Context B	C	26
MG1	Day 3	Context A	G	27
MG1	Day 3	Context B	G	28
MG1	Day 3	Context A	G	29
MG1	Day 3	Context B	C	30
MG1	Day 3	Context A	G	31
MG1	Day 3	Context B	C	32
MG1	Day 3	Context A	C	33
MG1	Day 3	Context B	C	34
MG1	Day 3	Context A	C	35
MG1	Day 3	Context B	F	36
CMG159	Day 1	Context A	F	9
CMG159	Day 1	Context B	G	10
CMG159	Day 1	Context A	G	11
CMG159	Day 1	Context B	C	12
CMG159	Day 2	Context A	NA	13
CMG159	Day 2	Context B	C	14
CMG159	Day 2	Context A	W	15
CMG159	Day 2	Context B	G	16
CMG159	Day 2	Context A	G	17
CMG159	Day 2	Context B	F	18
CMG159	Day 2	Context A	C	19
CMG159	Day 2	Context B	C	20
CMG159	Day 2	Context A	C	21
CMG159	Day 2	Context B	C	22
CMG159	Day 2	Context A	C	23
CMG159	Day 2	Context B	W	24
CMG159	Day 3	Context A	C	25
CMG159	Day 3	Context B	W	26
CMG159	Day 3	Context A	C	27
CMG159	Day 3	Context B	G	28
CMG159	Day 3	Context A	F	29
CMG159	Day 3	Context B	C	30
CMG159	Day 3	Context A	C	31
CMG159	Day 3	Context B	C	32
CMG159	Day 3	Context A	W	33
CMG159	Day 3	Context B	W	34
CMG159	Day 3	Context A	G	35
CMG159	Day 3	Context B	G	36
CMG089	Day 1	Context A	W	9
CMG089	Day 1	Context B	G	10
CMG089	Day 1	Context A	C	11
CMG089	Day 1	Context B	G	12
CMG089	Day 2	Context A	C	13
CMG089	Day 2	Context B	C	14
CMG089	Day 2	Context A	G	15
CMG089	Day 2	Context B	C	16
CMG089	Day 2	Context A	W	17
CMG089	Day 2	Context B	NA	18
CMG089	Day 2	Context A	C	19
CMG089	Day 2	Context B	W	20
CMG089	Day 2	Context A	C	21
CMG089	Day 2	Context B	G	22
CMG089	Day 2	Context A	C	23
CMG089	Day 2	Context B	C	24
CMG089	Day 3	Context A	W	25
CMG089	Day 3	Context B	C	26
CMG089	Day 3	Context A	NA	27
CMG089	Day 3	Context B	C	28
CMG089	Day 3	Context A	G	29
CMG089	Day 3	Context B	G	30
CMG089	Day 3	Context A	C	31
CMG089	Day 3	Context B	C	32
CMG089	Day 3	Context A	G	33
CMG089	Day 3	Context B	W	34
CMG089	Day 3	Context A	F	35
CMG089	Day 3	Context B	F	36
CMG129	Day 1	Context A	C	9
CMG129	Day 1	Context B	G	10
CMG129	Day 1	Context A	G	11
CMG129	Day 1	Context B	G	12
CMG129	Day 2	Context A	NA	13
CMG129	Day 2	Context B	NA	14
CMG129	Day 2	Context A	NA	15
CMG129	Day 2	Context B	NA	16
CMG129	Day 2	Context A	C	17
CMG129	Day 2	Context B	G	18
CMG129	Day 2	Context A	C	19
CMG129	Day 2	Context B	C	20
CMG129	Day 2	Context A	W	21
CMG129	Day 2	Context B	F	22
CMG129	Day 2	Context A	W	23
CMG129	Day 2	Context B	C	24
CMG129	Day 3	Context A	G	25
CMG129	Day 3	Context B	W	26
CMG129	Day 3	Context A	F	27
CMG129	Day 3	Context B	C	28
CMG129	Day 3	Context A	W	29
CMG129	Day 3	Context B	W	30
CMG129	Day 3	Context A	C	31
CMG129	Day 3	Context B	C	32
CMG129	Day 3	Context A	G	33
CMG129	Day 3	Context B	W	34
CMG129	Day 3	Context A	C	35
CMG129	Day 3	Context B	F	36
CMG154	Day 1	Context A	G	9
CMG154	Day 1	Context B	W	10
CMG154	Day 1	Context A	C	11
CMG154	Day 1	Context B	NA	12
CMG154	Day 2	Context A	NA	13
CMG154	Day 2	Context B	NA	14
CMG154	Day 2	Context A	NA	15
CMG154	Day 2	Context B	G	16
CMG154	Day 2	Context A	NA	17
CMG154	Day 2	Context B	NA	18
CMG154	Day 2	Context A	C	19
CMG154	Day 2	Context B	G	20
CMG154	Day 2	Context A	C	21
CMG154	Day 2	Context B	C	22
CMG154	Day 2	Context A	G	23
CMG154	Day 2	Context B	C	24
CMG154	Day 3	Context A	NA	25
CMG154	Day 3	Context B	NA	26
CMG154	Day 3	Context A	G	27
CMG154	Day 3	Context B	G	28
CMG154	Day 3	Context A	G	29
CMG154	Day 3	Context B	G	30
CMG154	Day 3	Context A	W	31
CMG154	Day 3	Context B	C	32
CMG154	Day 3	Context A	W	33
CMG154	Day 3	Context B	NA	34
CMG154	Day 3	Context A	NA	35
CMG154	Day 3	Context B	NA	36
CMG162	Day 1	Context A	C	9
CMG162	Day 1	Context B	G	10
CMG162	Day 1	Context A	W	11
CMG162	Day 1	Context B	W	12
CMG162	Day 2	Context A	W	13
CMG162	Day 2	Context B	F	14
CMG162	Day 2	Context A	C	15
CMG162	Day 2	Context B	C	16
CMG162	Day 2	Context A	F	17
CMG162	Day 2	Context B	C	18
CMG162	Day 2	Context A	G	19
CMG162	Day 2	Context B	C	20
CMG162	Day 2	Context A	C	21
CMG162	Day 2	Context B	W	22
CMG162	Day 2	Context A	G	23
CMG162	Day 2	Context B	G	24
CMG162	Day 3	Context A	F	25
CMG162	Day 3	Context B	F	26
CMG162	Day 3	Context A	C	27
CMG162	Day 3	Context B	C	28
CMG162	Day 3	Context A	C	29
CMG162	Day 3	Context B	G	30
CMG162	Day 3	Context A	C	31
CMG162	Day 3	Context B	G	32
CMG162	Day 3	Context A	C	33
CMG162	Day 3	Context B	C	34
CMG162	Day 3	Context A	C	35
CMG162	Day 3	Context B	C	36
CMG161	Day 1	Context A	C	9
CMG161	Day 1	Context B	C	10
CMG161	Day 1	Context A	G	11
CMG161	Day 1	Context B	F	12
CMG161	Day 2	Context A	NA	13
CMG161	Day 2	Context B	NA	14
CMG161	Day 2	Context A	NA	15
CMG161	Day 2	Context B	NA	16
CMG161	Day 2	Context A	G	17
CMG161	Day 2	Context B	C	18
CMG161	Day 2	Context A	F	19
CMG161	Day 2	Context B	F	20
CMG161	Day 2	Context A	F	21
CMG161	Day 2	Context B	C	22
CMG161	Day 2	Context A	C	23
CMG161	Day 2	Context B	G	24
CMG161	Day 3	Context A	F	25
CMG161	Day 3	Context B	C	26
CMG161	Day 3	Context A	W	27
CMG161	Day 3	Context B	C	28
CMG161	Day 3	Context A	W	29
CMG161	Day 3	Context B	F	30
CMG161	Day 3	Context A	C	31
CMG161	Day 3	Context B	C	32
CMG161	Day 3	Context A	G	33
CMG161	Day 3	Context B	C	34
CMG161	Day 3	Context A	W	35
CMG161	Day 3	Context B	C	36
CMG169	Day 1	Context A	C	9
CMG169	Day 1	Context B	C	10
CMG169	Day 1	Context A	F	11
CMG169	Day 1	Context B	C	12
CMG169	Day 2	Context A	NA	13
CMG169	Day 2	Context B	NA	14
CMG169	Day 2	Context A	NA	15
CMG169	Day 2	Context B	NA	16
CMG169	Day 2	Context A	NA	17
CMG169	Day 2	Context B	NA	18
CMG169	Day 2	Context A	C	19
CMG169	Day 2	Context B	C	20
CMG169	Day 2	Context A	C	21
CMG169	Day 2	Context B	C	22
CMG169	Day 2	Context A	G	23
CMG169	Day 2	Context B	G	24
CMG169	Day 3	Context A	NA	25
CMG169	Day 3	Context B	C	26
CMG169	Day 3	Context A	F	27
CMG169	Day 3	Context B	C	28
CMG169	Day 3	Context A	W	29
CMG169	Day 3	Context B	C	30
CMG169	Day 3	Context A	C	31
CMG169	Day 3	Context B	C	32
CMG169	Day 3	Context A	F	33
CMG169	Day 3	Context B	W	34
CMG169	Day 3	Context A	C	35
CMG169	Day 3	Context B	C	36
CMG087	Day 1	Context A	G	9
CMG087	Day 1	Context B	G	10
CMG087	Day 1	Context A	C	11
CMG087	Day 1	Context B	C	12
CMG087	Day 2	Context A	NA	13
CMG087	Day 2	Context B	NA	14
CMG087	Day 2	Context A	NA	15
CMG087	Day 2	Context B	NA	16
CMG087	Day 2	Context A	W	17
CMG087	Day 2	Context B	G	18
CMG087	Day 2	Context A	C	19
CMG087	Day 2	Context B	G	20
CMG087	Day 2	Context A	G	21
CMG087	Day 2	Context B	F	22
CMG087	Day 2	Context A	C	23
CMG087	Day 2	Context B	C	24
CMG087	Day 3	Context A	F	25
CMG087	Day 3	Context B	G	26
CMG087	Day 3	Context A	F	27
CMG087	Day 3	Context B	C	28
CMG087	Day 3	Context A	F	29
CMG087	Day 3	Context B	G	30
CMG087	Day 3	Context A	C	31
CMG087	Day 3	Context B	C	32
CMG087	Day 3	Context A	G	33
CMG087	Day 3	Context B	W	34
CMG087	Day 3	Context A	C	35
CMG087	Day 3	Context B	G	36

## Sheet: Figure_1D
Subject	Day	Axis	Context	Proportion		Index
1	Day 1	Long Wall Left	Context A	0
1	Day 1	Long Wall Left	Context B	100
1	Day 1	Long Wall Right	Context A	100
1	Day 1	Long Wall Right	Context B	0
1	Day 2	Long Wall Left	Context A	33.3333
1	Day 2	Long Wall Left	Context B	50
1	Day 2	Long Wall Right	Context A	66.6667
1	Day 2	Long Wall Right	Context B	50
1	Day 3	Long Wall Left	Context A	33.3333
1	Day 3	Long Wall Left	Context B	66.6667
1	Day 3	Long Wall Right	Context A	66.6667
1	Day 3	Long Wall Right	Context B	33.3333
2	Day 1	Long Wall Left	Context A	50
2	Day 1	Long Wall Left	Context B	100
2	Day 1	Long Wall Right	Context A	50
2	Day 1	Long Wall Right	Context B	0
2	Day 2	Long Wall Left	Context A	50
2	Day 2	Long Wall Left	Context B	83.3333
2	Day 2	Long Wall Right	Context A	50
2	Day 2	Long Wall Right	Context B	16.6667
2	Day 3	Long Wall Left	Context A	0
2	Day 3	Long Wall Left	Context B	33.3333
2	Day 3	Long Wall Right	Context A	100
2	Day 3	Long Wall Right	Context B	66.6667
3	Day 1	Long Wall Left	Context A	0
3	Day 1	Long Wall Left	Context B	100
3	Day 1	Long Wall Right	Context A	100
3	Day 1	Long Wall Right	Context B	0
3	Day 2	Long Wall Left	Context A	25
3	Day 2	Long Wall Left	Context B	75
3	Day 2	Long Wall Right	Context A	75
3	Day 2	Long Wall Right	Context B	25
3	Day 3	Long Wall Left	Context A	50
3	Day 3	Long Wall Left	Context B	83.3333
3	Day 3	Long Wall Right	Context A	50
3	Day 3	Long Wall Right	Context B	16.6667
4	Day 1	Long Wall Left	Context A	50
4	Day 1	Long Wall Left	Context B	100
4	Day 1	Long Wall Right	Context A	50
4	Day 1	Long Wall Right	Context B	0
4	Day 2	Long Wall Left	Context A	16.6667
4	Day 2	Long Wall Left	Context B	80
4	Day 2	Long Wall Right	Context A	83.3333
4	Day 2	Long Wall Right	Context B	20
4	Day 3	Long Wall Left	Context A	16.6667
4	Day 3	Long Wall Left	Context B	60
4	Day 3	Long Wall Right	Context A	83.3333
4	Day 3	Long Wall Right	Context B	40
5	Day 1	Long Wall Left	Context A	0
5	Day 1	Long Wall Left	Context B	100
5	Day 1	Long Wall Right	Context A	100
5	Day 1	Long Wall Right	Context B	0
5	Day 2	Long Wall Left	Context A	50
5	Day 2	Long Wall Left	Context B	75
5	Day 2	Long Wall Right	Context A	50
5	Day 2	Long Wall Right	Context B	25
5	Day 3	Long Wall Left	Context A	33.3333
5	Day 3	Long Wall Left	Context B	33.3333
5	Day 3	Long Wall Right	Context A	66.6667
5	Day 3	Long Wall Right	Context B	66.6667
6	Day 1	Long Wall Left	Context A	0
6	Day 1	Long Wall Left	Context B	0
6	Day 1	Long Wall Right	Context A	100
6	Day 1	Long Wall Right	Context B	100
6	Day 2	Long Wall Left	Context A	0
6	Day 2	Long Wall Left	Context B	100
6	Day 2	Long Wall Right	Context A	100
6	Day 2	Long Wall Right	Context B	0
6	Day 3	Long Wall Left	Context A	50
6	Day 3	Long Wall Left	Context B	100
6	Day 3	Long Wall Right	Context A	50
6	Day 3	Long Wall Right	Context B	0
7	Day 1	Long Wall Left	Context A	50
7	Day 1	Long Wall Left	Context B	100
7	Day 1	Long Wall Right	Context A	50
7	Day 1	Long Wall Right	Context B	0
7	Day 2	Long Wall Left	Context A	20
7	Day 2	Long Wall Left	Context B	66.6667
7	Day 2	Long Wall Right	Context A	80
7	Day 2	Long Wall Right	Context B	33.3333
7	Day 3	Long Wall Left	Context A	33.3333
7	Day 3	Long Wall Left	Context B	66.6667
7	Day 3	Long Wall Right	Context A	66.6667
7	Day 3	Long Wall Right	Context B	33.3333
8	Day 1	Long Wall Left	Context A	0
8	Day 1	Long Wall Left	Context B	50
8	Day 1	Long Wall Right	Context A	100
8	Day 1	Long Wall Right	Context B	50
8	Day 2	Long Wall Left	Context A	50
8	Day 2	Long Wall Left	Context B	75
8	Day 2	Long Wall Right	Context A	50
8	Day 2	Long Wall Right	Context B	25
8	Day 3	Long Wall Left	Context A	66.6667
8	Day 3	Long Wall Left	Context B	83.3333
8	Day 3	Long Wall Right	Context A	33.3333
8	Day 3	Long Wall Right	Context B	16.6667
9	Day 1	Long Wall Left	Context A	50
9	Day 1	Long Wall Left	Context B	50
9	Day 1	Long Wall Right	Context A	50
9	Day 1	Long Wall Right	Context B	50
9	Day 2	Long Wall Left	Context A	33.3333
9	Day 2	Long Wall Left	Context B	66.6667
9	Day 2	Long Wall Right	Context A	66.6667
9	Day 2	Long Wall Right	Context B	33.3333
9	Day 3	Long Wall Left	Context A	16.6667
9	Day 3	Long Wall Left	Context B	83.3333
9	Day 3	Long Wall Right	Context A	83.3333
9	Day 3	Long Wall Right	Context B	16.6667
10	Day 1	Long Wall Left	Context A	50
10	Day 1	Long Wall Left	Context B	100
10	Day 1	Long Wall Right	Context A	50
10	Day 1	Long Wall Right	Context B	0
10	Day 2	Long Wall Left	Context A	0
10	Day 2	Long Wall Left	Context B	100
10	Day 2	Long Wall Right	Context A	100
10	Day 2	Long Wall Right	Context B	0
10	Day 3	Long Wall Left	Context A	60
10	Day 3	Long Wall Left	Context B	83.3333
10	Day 3	Long Wall Right	Context A	40
10	Day 3	Long Wall Right	Context B	16.6667
11	Day 1	Long Wall Left	Context A	0
11	Day 1	Long Wall Left	Context B	100
11	Day 1	Long Wall Right	Context A	100
11	Day 1	Long Wall Right	Context B	0
11	Day 2	Long Wall Left	Context A	0
11	Day 2	Long Wall Left	Context B	66.6667
11	Day 2	Long Wall Right	Context A	100
11	Day 2	Long Wall Right	Context B	33.3333
11	Day 3	Long Wall Left	Context A	0
11	Day 3	Long Wall Left	Context B	100
11	Day 3	Long Wall Right	Context A	100
11	Day 3	Long Wall Right	Context B	0
12	Day 1	Long Wall Left	Context A	50
12	Day 1	Long Wall Left	Context B	0
12	Day 1	Long Wall Right	Context A	50
12	Day 1	Long Wall Right	Context B	100
12	Day 2	Long Wall Left	Context A	50
12	Day 2	Long Wall Left	Context B	83.3333
12	Day 2	Long Wall Right	Context A	50
12	Day 2	Long Wall Right	Context B	16.6667
12	Day 3	Long Wall Left	Context A	16.6667
12	Day 3	Long Wall Left	Context B	100
12	Day 3	Long Wall Right	Context A	83.3333
12	Day 3	Long Wall Right	Context B	0
13	Day 1	Long Wall Left	Context A	0
13	Day 1	Long Wall Left	Context B	50
13	Day 1	Long Wall Right	Context A	100
13	Day 1	Long Wall Right	Context B	50
13	Day 2	Long Wall Left	Context A	16.6667
13	Day 2	Long Wall Left	Context B	83.3333
13	Day 2	Long Wall Right	Context A	83.3333
13	Day 2	Long Wall Right	Context B	16.6667
13	Day 3	Long Wall Left	Context A	16.6667
13	Day 3	Long Wall Left	Context B	60
13	Day 3	Long Wall Right	Context A	83.3333
13	Day 3	Long Wall Right	Context B	40
14	Day 1	Long Wall Left	Context A	0
14	Day 1	Long Wall Left	Context B	100
14	Day 1	Long Wall Right	Context A	100
14	Day 1	Long Wall Right	Context B	0
14	Day 2	Long Wall Left	Context A	0
14	Day 2	Long Wall Left	Context B	83.3333
14	Day 2	Long Wall Right	Context A	100
14	Day 2	Long Wall Right	Context B	16.6667
14	Day 3	Long Wall Left	Context A	0
14	Day 3	Long Wall Left	Context B	83.3333
14	Day 3	Long Wall Right	Context A	100
14	Day 3	Long Wall Right	Context B	16.6667

## Sheet: Figure_1E_1G_Table_S3
Day	Subject	Dig	Dig Counts	Perc		Index
Day 1	AK42	Correct	2	50		In Figure 1E and 1G the sama data were analyzed using differnet methods
Day 1	AK42	Geo	2	50
Day 1	AK42	Near	0	0
Day 1	AK42	Far	0	0
Day 2	AK42	Correct	5	41.6667
Day 2	AK42	Geo	2	16.6667
Day 2	AK42	Near	3	25
Day 2	AK42	Far	2	16.6667
Day 3	AK42	Correct	3	25
Day 3	AK42	Geo	5	41.6667
Day 3	AK42	Near	1	8.33333
Day 3	AK42	Far	3	25
Day 1	AK74	Correct	0	0
Day 1	AK74	Geo	3	75
Day 1	AK74	Near	0	0
Day 1	AK74	Far	1	25
Day 2	AK74	Correct	6	50
Day 2	AK74	Geo	2	16.6667
Day 2	AK74	Near	1	8.33333
Day 2	AK74	Far	3	25
Day 3	AK74	Correct	4	33.3333
Day 3	AK74	Geo	4	33.3333
Day 3	AK74	Near	4	33.3333
Day 3	AK74	Far	0	0
Day 1	CMG087	Correct	2	50
Day 1	CMG087	Geo	2	50
Day 1	CMG087	Near	0	0
Day 1	CMG087	Far	0	0
Day 2	CMG087	Correct	3	37.5
Day 2	CMG087	Geo	3	37.5
Day 2	CMG087	Near	1	12.5
Day 2	CMG087	Far	1	12.5
Day 3	CMG087	Correct	4	33.3333
Day 3	CMG087	Geo	4	33.3333
Day 3	CMG087	Near	3	25
Day 3	CMG087	Far	1	8.33333
Day 1	CMG089	Correct	1	25
Day 1	CMG089	Geo	2	50
Day 1	CMG089	Near	0	0
Day 1	CMG089	Far	1	25
Day 2	CMG089	Correct	7	63.6364
Day 2	CMG089	Geo	2	18.1818
Day 2	CMG089	Near	0	0
Day 2	CMG089	Far	2	18.1818
Day 3	CMG089	Correct	4	36.3636
Day 3	CMG089	Geo	3	27.2727
Day 3	CMG089	Near	2	18.1818
Day 3	CMG089	Far	2	18.1818
Day 1	CMG129	Correct	1	25
Day 1	CMG129	Geo	3	75
Day 1	CMG129	Near	0	0
Day 1	CMG129	Far	0	0
Day 2	CMG129	Correct	4	50
Day 2	CMG129	Geo	1	12.5
Day 2	CMG129	Near	1	12.5
Day 2	CMG129	Far	2	25
Day 3	CMG129	Correct	4	33.3333
Day 3	CMG129	Geo	2	16.6667
Day 3	CMG129	Near	2	16.6667
Day 3	CMG129	Far	4	33.3333
Day 1	CMG154	Correct	1	33.3333
Day 1	CMG154	Geo	1	33.3333
Day 1	CMG154	Near	0	0
Day 1	CMG154	Far	1	33.3333
Day 2	CMG154	Correct	4	57.1429
Day 2	CMG154	Geo	3	42.8571
Day 2	CMG154	Near	0	0
Day 2	CMG154	Far	0	0
Day 3	CMG154	Correct	1	14.2857
Day 3	CMG154	Geo	4	57.1429
Day 3	CMG154	Near	0	0
Day 3	CMG154	Far	2	28.5714
Day 1	CMG159	Correct	1	25
Day 1	CMG159	Geo	2	50
Day 1	CMG159	Near	1	25
Day 1	CMG159	Far	0	0
Day 2	CMG159	Correct	6	54.5455
Day 2	CMG159	Geo	2	18.1818
Day 2	CMG159	Near	1	9.09091
Day 2	CMG159	Far	2	18.1818
Day 3	CMG159	Correct	5	41.6667
Day 3	CMG159	Geo	3	25
Day 3	CMG159	Near	1	8.33333
Day 3	CMG159	Far	3	25
Day 1	CMG161	Correct	2	50
Day 1	CMG161	Geo	1	25
Day 1	CMG161	Near	1	25
Day 1	CMG161	Far	0	0
Day 2	CMG161	Correct	3	37.5
Day 2	CMG161	Geo	2	25
Day 2	CMG161	Near	3	37.5
Day 2	CMG161	Far	0	0
Day 3	CMG161	Correct	6	50
Day 3	CMG161	Geo	1	8.33333
Day 3	CMG161	Near	2	16.6667
Day 3	CMG161	Far	3	25
Day 1	CMG162	Correct	1	25
Day 1	CMG162	Geo	1	25
Day 1	CMG162	Near	0	0
Day 1	CMG162	Far	2	50
Day 2	CMG162	Correct	5	41.6667
Day 2	CMG162	Geo	3	25
Day 2	CMG162	Near	2	16.6667
Day 2	CMG162	Far	2	16.6667
Day 3	CMG162	Correct	8	66.6667
Day 3	CMG162	Geo	2	16.6667
Day 3	CMG162	Near	2	16.6667
Day 3	CMG162	Far	0	0
Day 1	CMG169	Correct	3	75
Day 1	CMG169	Geo	0	0
Day 1	CMG169	Near	1	25
Day 1	CMG169	Far	0	0
Day 2	CMG169	Correct	4	66.6667
Day 2	CMG169	Geo	2	33.3333
Day 2	CMG169	Near	0	0
Day 2	CMG169	Far	0	0
Day 3	CMG169	Correct	7	63.6364
Day 3	CMG169	Geo	0	0
Day 3	CMG169	Near	2	18.1818
Day 3	CMG169	Far	2	18.1818
Day 1	HG1	Correct	3	75
Day 1	HG1	Geo	1	25
Day 1	HG1	Near	0	0
Day 1	HG1	Far	0	0
Day 2	HG1	Correct	3	50
Day 2	HG1	Geo	2	33.3333
Day 2	HG1	Near	0	0
Day 2	HG1	Far	1	16.6667
Day 3	HG1	Correct	7	87.5
Day 3	HG1	Geo	1	12.5
Day 3	HG1	Near	0	0
Day 3	HG1	Far	0	0
Day 1	JJ9	Correct	0	0
Day 1	JJ9	Geo	1	25
Day 1	JJ9	Near	2	50
Day 1	JJ9	Far	1	25
Day 2	JJ9	Correct	6	50
Day 2	JJ9	Geo	2	16.6667
Day 2	JJ9	Near	4	33.3333
Day 2	JJ9	Far	0	0
Day 3	JJ9	Correct	8	66.6667
Day 3	JJ9	Geo	3	25
Day 3	JJ9	Near	0	0
Day 3	JJ9	Far	1	8.33333
Day 1	K1	Correct	1	25
Day 1	K1	Geo	2	50
Day 1	K1	Near	1	25
Day 1	K1	Far	0	0
Day 2	K1	Correct	6	50
Day 2	K1	Geo	4	33.3333
Day 2	K1	Near	1	8.33333
Day 2	K1	Far	1	8.33333
Day 3	K1	Correct	7	63.6364
Day 3	K1	Geo	1	9.09091
Day 3	K1	Near	3	27.2727
Day 3	K1	Far	0	0
Day 1	MG1	Correct	2	50
Day 1	MG1	Geo	2	50
Day 1	MG1	Near	0	0
Day 1	MG1	Far	0	0
Day 2	MG1	Correct	8	66.6667
Day 2	MG1	Geo	3	25
Day 2	MG1	Near	0	0
Day 2	MG1	Far	1	8.33333
Day 3	MG1	Correct	7	58.3333
Day 3	MG1	Geo	4	33.3333
Day 3	MG1	Near	1	8.33333
Day 3	MG1	Far	0	0

## Sheet: Figure_2C_Left
Subject	Day	Rotation	Proportion		Index
AK42_CA1	Day 1	0º	0.505344
AK42_CA1	Day 1	90º	0.109924
AK42_CA1	Day 1	180º	0.29771
AK42_CA1	Day 1	270º	0.0870229
AK74_CA1	Day 1	0º	0.468421
AK74_CA1	Day 1	90º	0.168421
AK74_CA1	Day 1	180º	0.189474
AK74_CA1	Day 1	270º	0.173684
CMG159_recut	Day 1	0º	0.263823
CMG159_recut	Day 1	90º	0.199052
CMG159_recut	Day 1	180º	0.268562
CMG159_recut	Day 1	270º	0.268562
JJ9_CA1	Day 1	0º	0.38342
JJ9_CA1	Day 1	90º	0.150259
JJ9_CA1	Day 1	180º	0.34715
JJ9_CA1	Day 1	270º	0.119171
MG1	Day 1	0º	0.25443
MG1	Day 1	90º	0.231646
MG1	Day 1	180º	0.263291
MG1	Day 1	270º	0.250633
K1_CA1	Day 1	0º	0.496241
K1_CA1	Day 1	90º	0.0902256
K1_CA1	Day 1	180º	0.270677
K1_CA1	Day 1	270º	0.142857
AK42_CA1	Day 2	0º	0.579602
AK42_CA1	Day 2	90º	0.0646766
AK42_CA1	Day 2	180º	0.233831
AK42_CA1	Day 2	270º	0.121891
AK74_CA1	Day 2	0º	0.497717
AK74_CA1	Day 2	90º	0.146119
AK74_CA1	Day 2	180º	0.141553
AK74_CA1	Day 2	270º	0.214612
CMG159_recut	Day 2	0º	0.365331
CMG159_recut	Day 2	90º	0.236719
CMG159_recut	Day 2	180º	0.217148
CMG159_recut	Day 2	270º	0.180801
JJ9_CA1	Day 2	0º	0.401163
JJ9_CA1	Day 2	90º	0.186047
JJ9_CA1	Day 2	180º	0.273256
JJ9_CA1	Day 2	270º	0.139535
MG1	Day 2	0º	0.295082
MG1	Day 2	90º	0.233021
MG1	Day 2	180º	0.25644
MG1	Day 2	270º	0.215457
K1_CA1	Day 2	0º	0.372028
K1_CA1	Day 2	90º	0.195804
K1_CA1	Day 2	180º	0.26014
K1_CA1	Day 2	270º	0.172028
AK42_CA1	Day 3	0º	0.262295
AK42_CA1	Day 3	90º	0.211624
AK42_CA1	Day 3	180º	0.308495
AK42_CA1	Day 3	270º	0.217586
AK74_CA1	Day 3	0º	0.361486
AK74_CA1	Day 3	90º	0.138514
AK74_CA1	Day 3	180º	0.378378
AK74_CA1	Day 3	270º	0.121622
CMG159_recut	Day 3	0º	0.296887
CMG159_recut	Day 3	90º	0.219473
CMG159_recut	Day 3	180º	0.238627
CMG159_recut	Day 3	270º	0.245012
JJ9_CA1	Day 3	0º	0.527495
JJ9_CA1	Day 3	90º	0.114053
JJ9_CA1	Day 3	180º	0.173116
JJ9_CA1	Day 3	270º	0.185336
MG1	Day 3	0º	0.328165
MG1	Day 3	90º	0.232558
MG1	Day 3	180º	0.242894
MG1	Day 3	270º	0.196382
K1_CA1	Day 3	0º	0.27972
K1_CA1	Day 3	90º	0.240093
K1_CA1	Day 3	180º	0.286713
K1_CA1	Day 3	270º	0.193473

## Sheet: Figure_2C_Right
Subject	Day	Rotation	Proportion		Index
CMG129_CA1	Day 1	0º	0.277196
CMG129_CA1	Day 1	90º	0.210514
CMG129_CA1	Day 1	180º	0.311268
CMG129_CA1	Day 1	270º	0.201022
CMG154_CA1	Day 1	0º	0.263554
CMG154_CA1	Day 1	90º	0.15738
CMG154_CA1	Day 1	180º	0.34488
CMG154_CA1	Day 1	270º	0.234187
CMG161_CA1	Day 1	0º	0.32636
CMG161_CA1	Day 1	90º	0.193515
CMG161_CA1	Day 1	180º	0.26046
CMG161_CA1	Day 1	270º	0.219665
CMG162_CA1	Day 1	0º	0.348736
CMG162_CA1	Day 1	90º	0.187816
CMG162_CA1	Day 1	180º	0.265287
CMG162_CA1	Day 1	270º	0.198161
CMG169_CA1	Day 1	0º	0.342617
CMG169_CA1	Day 1	90º	0.182869
CMG169_CA1	Day 1	180º	0.29217
CMG169_CA1	Day 1	270º	0.182344
CMG129_CA1	Day 2	0º	0.296574
CMG129_CA1	Day 2	90º	0.2003
CMG129_CA1	Day 2	180º	0.295324
CMG129_CA1	Day 2	270º	0.207802
CMG154_CA1	Day 2	0º	0.332625
CMG154_CA1	Day 2	90º	0.221236
CMG154_CA1	Day 2	180º	0.270463
CMG154_CA1	Day 2	270º	0.175676
CMG161_CA1	Day 2	0º	0.333333
CMG161_CA1	Day 2	90º	0.165525
CMG161_CA1	Day 2	180º	0.299087
CMG161_CA1	Day 2	270º	0.202055
CMG162_CA1	Day 2	0º	0.340017
CMG162_CA1	Day 2	90º	0.201395
CMG162_CA1	Day 2	180º	0.24551
CMG162_CA1	Day 2	270º	0.213078
CMG169_CA1	Day 2	0º	0.268798
CMG169_CA1	Day 2	90º	0.198934
CMG169_CA1	Day 2	180º	0.284192
CMG169_CA1	Day 2	270º	0.248076
CMG129_CA1	Day 3	0º	0.299935
CMG129_CA1	Day 3	90º	0.190582
CMG129_CA1	Day 3	180º	0.294702
CMG129_CA1	Day 3	270º	0.214781
CMG154_CA1	Day 3	0º	0.297109
CMG154_CA1	Day 3	90º	0.226713
CMG154_CA1	Day 3	180º	0.253212
CMG154_CA1	Day 3	270º	0.222966
CMG161_CA1	Day 3	0º	0.348903
CMG161_CA1	Day 3	90º	0.184006
CMG161_CA1	Day 3	180º	0.259731
CMG161_CA1	Day 3	270º	0.20736
CMG162_CA1	Day 3	0º	0.302015
CMG162_CA1	Day 3	90º	0.194962
CMG162_CA1	Day 3	180º	0.27733
CMG162_CA1	Day 3	270º	0.225693
CMG169_CA1	Day 3	0º	0.33031
CMG169_CA1	Day 3	90º	0.192817
CMG169_CA1	Day 3	180º	0.259387
CMG169_CA1	Day 3	270º	0.217486

## Sheet: Figure_2E
Subject	Day	Accuracy		Index
AK42_CA1	Day 1	0.555556
AK74_CA1	Day 1	0.5
CMG159_recut	Day 1	0.5
HGY1_recut	Day 1	0.571429
JJ9_CA1	Day 1	1
K1_CA1	Day 1	0.5
MG1	Day 1	0.666667
CMG129_CA1	Day 1	0
CMG154_CA1	Day 1	0.666667
CMG161_CA1	Day 1	0.285714
CMG162_CA1	Day 1	0.75
CMG169_CA1	Day 1	1
AK42_CA1	Day 2	0.571429
AK74_CA1	Day 2	0.75
CMG159_recut	Day 2	0.75
JJ9_CA1	Day 2	0.5
K1_CA1	Day 2	0.5
MG1	Day 2	0.636364
CMG129_CA1	Day 2	0.8
CMG154_CA1	Day 2	0.428571
CMG161_CA1	Day 2	0.4
CMG162_CA1	Day 2	0.625
CMG169_CA1	Day 2	0.666667
AK42_CA1	Day 3	0.5
AK74_CA1	Day 3	0.5
CMG159_recut	Day 3	0.5
JJ9_CA1	Day 3	0.818182
K1_CA1	Day 3	0.75
MG1	Day 3	0.181818
CMG129_CA1	Day 3	1
CMG154_CA1	Day 3	0.8
CMG161_CA1	Day 3	0.857143
CMG162_CA1	Day 3	0.8
CMG169_CA1	Day 3	1

## Sheet: Fig3C
animalSessionCellName	bestCorrelation			BinCenters	Hist_counts	Hist_probability		Index
AK42_CA1_d7_TT2_02.t	0.967235			-0.27	1	0.000393856
AK42_CA1_d7_TT2_03.t	0.519041			-0.25	1	0.000393856
AK42_CA1_d7_TT2_04.t	0.780876			-0.23	0	0
AK42_CA1_d7_TT2_05.t	0.964559			-0.21	1	0.000393856
AK42_CA1_d7_TT4_03.t	0.912031			-0.19	0	0
AK42_CA1_d7_TT4_04.t	0.914791			-0.17	2	0.000787712
AK42_CA1_d7_TT5_01.t	0.954903			-0.15	2	0.000787712
AK42_CA1_d7_TT5_02.t	0.977607			-0.13	1	0.000393856
AK42_CA1_d7_TT5_03.t	0.911371			-0.11	2	0.000787712
AK42_CA1_d7_TT5_04.t	0.692378			-0.09	0	0
AK42_CA1_d7_TT5_05.t	0.936103			-0.07	0	0
AK42_CA1_d8_TT2_03.t	0.942552			-0.05	2	0.000787712
AK42_CA1_d8_TT2_04.t	0.980218			-0.03	4	0.00157542
AK42_CA1_d8_TT2_05.t	0.781524			-0.01	7	0.00275699
AK42_CA1_d8_TT5_01.t	0.755864			0.01	7	0.00275699
AK42_CA1_d8_TT5_02.t	0.956671			0.03	2	0.000787712
AK42_CA1_d8_TT5_03.t	0.886957			0.05	10	0.00393856
AK42_CA1_d8_TT5_04.t	0.406726			0.07	6	0.00236314
AK42_CA1_d9_TT2_01.t	0.811044			0.09	8	0.00315085
AK42_CA1_d9_TT2_02.t	0.95106			0.11	15	0.00590784
AK42_CA1_d9_TT2_03.t	0.747377			0.13	10	0.00393856
AK42_CA1_d9_TT4_01.t	0.526463			0.15	13	0.00512013
AK42_CA1_d9_TT4_02.t	0.566564			0.17	16	0.00630169
AK42_CA1_d9_TT4_05.t	0.451152			0.19	16	0.00630169
AK42_CA1_d9_TT5_01.t	0.514756			0.21	24	0.00945254
AK42_CA1_d9_TT5_02.t	0.328571			0.23	29	0.0114218
AK42_CA1_d9_TT5_03.t	0.648882			0.25	25	0.0098464
AK42_CA1_d9_TT5_04.t	0.795225			0.27	22	0.00866483
AK42_CA1_d9_TT5_05.t	0.840058			0.29	25	0.0098464
AK74_CA1_d1_TT4_02.t	0.680098			0.31	33	0.0129972
AK74_CA1_d1_TT4_05.t	0.236709			0.33	37	0.0145727
AK74_CA1_d1_TT4_06.t	0.767656			0.35	33	0.0129972
AK74_CA1_d1_TT4_07.t	0.26512			0.37	43	0.0169358
AK74_CA1_d2_TT4_01.t	-0.259949			0.39	46	0.0181174
AK74_CA1_d2_TT4_02.t	0.761528			0.41	53	0.0208744
AK74_CA1_d2_TT4_03.t	0.0626942			0.43	51	0.0200866
AK74_CA1_d2_TT4_04.t	0.0353377			0.45	47	0.0185112
AK74_CA1_d2_TT4_06.t	NA			0.47	63	0.0248129
AK74_CA1_d3_TT4_01.t	0.84877			0.49	66	0.0259945
AK74_CA1_d3_TT4_02.t	0.926464			0.51	74	0.0291453
AK74_CA1_d3_TT4_04.t	0.732949			0.53	77	0.0303269
AK74_CA1_d3_TT4_07.t	0.347087			0.55	71	0.0279638
AK74_CA1_d3_TT4_08.t	0.905137			0.57	71	0.0279638
CMG129_CA1_s1_CMG129_CA1_s1_1.t	0.469516			0.59	77	0.0303269
CMG129_CA1_s1_CMG129_CA1_s1_10.t	0.779309			0.61	83	0.03269
CMG129_CA1_s1_CMG129_CA1_s1_100.t	0.676062			0.63	96	0.0378102
CMG129_CA1_s1_CMG129_CA1_s1_101.t	0.712044			0.65	77	0.0303269
CMG129_CA1_s1_CMG129_CA1_s1_102.t	0.789408			0.67	103	0.0405672
CMG129_CA1_s1_CMG129_CA1_s1_103.t	0.519836			0.69	98	0.0385979
CMG129_CA1_s1_CMG129_CA1_s1_104.t	0.674079			0.71	92	0.0362347
CMG129_CA1_s1_CMG129_CA1_s1_106.t	0.665282			0.73	96	0.0378102
CMG129_CA1_s1_CMG129_CA1_s1_107.t	0.711814			0.75	89	0.0350532
CMG129_CA1_s1_CMG129_CA1_s1_108.t	0.605284			0.77	90	0.035447
CMG129_CA1_s1_CMG129_CA1_s1_111.t	0.609547			0.79	99	0.0389917
CMG129_CA1_s1_CMG129_CA1_s1_112.t	0.45555			0.81	92	0.0362347
CMG129_CA1_s1_CMG129_CA1_s1_113.t	0.38249			0.83	94	0.0370224
CMG129_CA1_s1_CMG129_CA1_s1_114.t	0.494528			0.85	84	0.0330839
CMG129_CA1_s1_CMG129_CA1_s1_115.t	0.563732			0.87	67	0.0263883
CMG129_CA1_s1_CMG129_CA1_s1_116.t	0.705144			0.89	62	0.0244191
CMG129_CA1_s1_CMG129_CA1_s1_117.t	0.732037			0.91	47	0.0185112
CMG129_CA1_s1_CMG129_CA1_s1_118.t	0.454817			0.93	28	0.011028
CMG129_CA1_s1_CMG129_CA1_s1_119.t	0.362672			0.95	25	0.0098464
CMG129_CA1_s1_CMG129_CA1_s1_12.t	0.413186			0.97	10	0.00393856
CMG129_CA1_s1_CMG129_CA1_s1_121.t	0.801024			0.99	1	0.000393856
CMG129_CA1_s1_CMG129_CA1_s1_122.t	0.463322
CMG129_CA1_s1_CMG129_CA1_s1_123.t	0.62301
CMG129_CA1_s1_CMG129_CA1_s1_124.t	0.310427
CMG129_CA1_s1_CMG129_CA1_s1_125.t	0.88624
CMG129_CA1_s1_CMG129_CA1_s1_126.t	0.389166
CMG129_CA1_s1_CMG129_CA1_s1_128.t	0.464956
CMG129_CA1_s1_CMG129_CA1_s1_129.t	0.517276
CMG129_CA1_s1_CMG129_CA1_s1_13.t	0.820756
CMG129_CA1_s1_CMG129_CA1_s1_130.t	0.525651
CMG129_CA1_s1_CMG129_CA1_s1_131.t	0.075264
CMG129_CA1_s1_CMG129_CA1_s1_133.t	0.832631
CMG129_CA1_s1_CMG129_CA1_s1_134.t	0.826887
CMG129_CA1_s1_CMG129_CA1_s1_135.t	0.543557
CMG129_CA1_s1_CMG129_CA1_s1_136.t	0.730951
CMG129_CA1_s1_CMG129_CA1_s1_137.t	0.696639
CMG129_CA1_s1_CMG129_CA1_s1_138.t	0.473737
CMG129_CA1_s1_CMG129_CA1_s1_14.t	0.834714
CMG129_CA1_s1_CMG129_CA1_s1_140.t	0.773552
CMG129_CA1_s1_CMG129_CA1_s1_141.t	0.447216
CMG129_CA1_s1_CMG129_CA1_s1_142.t	0.374391
CMG129_CA1_s1_CMG129_CA1_s1_143.t	0.391213
CMG129_CA1_s1_CMG129_CA1_s1_145.t	0.569457
CMG129_CA1_s1_CMG129_CA1_s1_147.t	0.483031
CMG129_CA1_s1_CMG129_CA1_s1_148.t	0.71505
CMG129_CA1_s1_CMG129_CA1_s1_149.t	0.792248
CMG129_CA1_s1_CMG129_CA1_s1_15.t	0.23488
CMG129_CA1_s1_CMG129_CA1_s1_150.t	0.374478
CMG129_CA1_s1_CMG129_CA1_s1_151.t	0.651912
CMG129_CA1_s1_CMG129_CA1_s1_152.t	0.449727
CMG129_CA1_s1_CMG129_CA1_s1_153.t	0.78852
CMG129_CA1_s1_CMG129_CA1_s1_154.t	0.868305
CMG129_CA1_s1_CMG129_CA1_s1_155.t	0.825725
CMG129_CA1_s1_CMG129_CA1_s1_156.t	0.54346
CMG129_CA1_s1_CMG129_CA1_s1_157.t	0.823492
CMG129_CA1_s1_CMG129_CA1_s1_158.t	0.199484
CMG129_CA1_s1_CMG129_CA1_s1_159.t	0.646002
CMG129_CA1_s1_CMG129_CA1_s1_16.t	0.291078
CMG129_CA1_s1_CMG129_CA1_s1_160.t	0.58989
CMG129_CA1_s1_CMG129_CA1_s1_161.t	0.0120603
CMG129_CA1_s1_CMG129_CA1_s1_162.t	0.823733
CMG129_CA1_s1_CMG129_CA1_s1_163.t	0.609043
CMG129_CA1_s1_CMG129_CA1_s1_164.t	0.828411
CMG129_CA1_s1_CMG129_CA1_s1_165.t	0.747567
CMG129_CA1_s1_CMG129_CA1_s1_166.t	0.466793
CMG129_CA1_s1_CMG129_CA1_s1_167.t	0.707018
CMG129_CA1_s1_CMG129_CA1_s1_168.t	0.772564
CMG129_CA1_s1_CMG129_CA1_s1_169.t	0.643895
CMG129_CA1_s1_CMG129_CA1_s1_17.t	0.306311
CMG129_CA1_s1_CMG129_CA1_s1_171.t	0.351409
CMG129_CA1_s1_CMG129_CA1_s1_172.t	0.334616
CMG129_CA1_s1_CMG129_CA1_s1_174.t	0.619853
CMG129_CA1_s1_CMG129_CA1_s1_176.t	0.652879
CMG129_CA1_s1_CMG129_CA1_s1_177.t	0.662951
CMG129_CA1_s1_CMG129_CA1_s1_178.t	0.398552
CMG129_CA1_s1_CMG129_CA1_s1_179.t	0.708557
CMG129_CA1_s1_CMG129_CA1_s1_18.t	0.584682
CMG129_CA1_s1_CMG129_CA1_s1_180.t	0.765213
CMG129_CA1_s1_CMG129_CA1_s1_181.t	0.744964
CMG129_CA1_s1_CMG129_CA1_s1_183.t	0.464536
CMG129_CA1_s1_CMG129_CA1_s1_184.t	0.257093
CMG129_CA1_s1_CMG129_CA1_s1_186.t	0.64809
CMG129_CA1_s1_CMG129_CA1_s1_187.t	0.498267
CMG129_CA1_s1_CMG129_CA1_s1_188.t	0.361967
CMG129_CA1_s1_CMG129_CA1_s1_19.t	0.662747
CMG129_CA1_s1_CMG129_CA1_s1_190.t	0.642155
CMG129_CA1_s1_CMG129_CA1_s1_191.t	0.876573
CMG129_CA1_s1_CMG129_CA1_s1_192.t	0.276992
CMG129_CA1_s1_CMG129_CA1_s1_193.t	0.488677
CMG129_CA1_s1_CMG129_CA1_s1_194.t	0.959525
CMG129_CA1_s1_CMG129_CA1_s1_195.t	0.801035
CMG129_CA1_s1_CMG129_CA1_s1_196.t	0.0887452
CMG129_CA1_s1_CMG129_CA1_s1_197.t	0.728317
CMG129_CA1_s1_CMG129_CA1_s1_198.t	0.253456
CMG129_CA1_s1_CMG129_CA1_s1_2.t	0.484042
CMG129_CA1_s1_CMG129_CA1_s1_20.t	0.397877
CMG129_CA1_s1_CMG129_CA1_s1_200.t	0.708225
CMG129_CA1_s1_CMG129_CA1_s1_201.t	0.619921
CMG129_CA1_s1_CMG129_CA1_s1_203.t	0.29282
CMG129_CA1_s1_CMG129_CA1_s1_204.t	0.264613
CMG129_CA1_s1_CMG129_CA1_s1_205.t	0.77371
CMG129_CA1_s1_CMG129_CA1_s1_206.t	0.716384
CMG129_CA1_s1_CMG129_CA1_s1_209.t	0.401378
CMG129_CA1_s1_CMG129_CA1_s1_21.t	0.803146
CMG129_CA1_s1_CMG129_CA1_s1_210.t	0.739367
CMG129_CA1_s1_CMG129_CA1_s1_211.t	0.501274
CMG129_CA1_s1_CMG129_CA1_s1_212.t	0.408249
CMG129_CA1_s1_CMG129_CA1_s1_213.t	0.64903
CMG129_CA1_s1_CMG129_CA1_s1_217.t	0.640307
CMG129_CA1_s1_CMG129_CA1_s1_219.t	0.698413
CMG129_CA1_s1_CMG129_CA1_s1_221.t	0.90949
CMG129_CA1_s1_CMG129_CA1_s1_222.t	0.402292
CMG129_CA1_s1_CMG129_CA1_s1_223.t	0.613661
CMG129_CA1_s1_CMG129_CA1_s1_224.t	0.363528
CMG129_CA1_s1_CMG129_CA1_s1_225.t	0.652649
CMG129_CA1_s1_CMG129_CA1_s1_227.t	0.478896
CMG129_CA1_s1_CMG129_CA1_s1_228.t	0.531762
CMG129_CA1_s1_CMG129_CA1_s1_229.t	0.729904
CMG129_CA1_s1_CMG129_CA1_s1_23.t	0.653085
CMG129_CA1_s1_CMG129_CA1_s1_230.t	0.802158
CMG129_CA1_s1_CMG129_CA1_s1_231.t	0.693017
CMG129_CA1_s1_CMG129_CA1_s1_233.t	0.255312
CMG129_CA1_s1_CMG129_CA1_s1_238.t	0.297052
CMG129_CA1_s1_CMG129_CA1_s1_24.t	0.475891
CMG129_CA1_s1_CMG129_CA1_s1_240.t	0.684444
CMG129_CA1_s1_CMG129_CA1_s1_241.t	0.275743
CMG129_CA1_s1_CMG129_CA1_s1_242.t	0.113867
CMG129_CA1_s1_CMG129_CA1_s1_243.t	0.311174
CMG129_CA1_s1_CMG129_CA1_s1_247.t	0.805879
CMG129_CA1_s1_CMG129_CA1_s1_25.t	0.597003
CMG129_CA1_s1_CMG129_CA1_s1_26.t	0.784184
CMG129_CA1_s1_CMG129_CA1_s1_28.t	0.359156
CMG129_CA1_s1_CMG129_CA1_s1_29.t	0.61932
CMG129_CA1_s1_CMG129_CA1_s1_3.t	0.567607
CMG129_CA1_s1_CMG129_CA1_s1_30.t	0.591848
CMG129_CA1_s1_CMG129_CA1_s1_32.t	0.781769
CMG129_CA1_s1_CMG129_CA1_s1_33.t	0.367327
CMG129_CA1_s1_CMG129_CA1_s1_34.t	0.697163
CMG129_CA1_s1_CMG129_CA1_s1_36.t	0.35274
CMG129_CA1_s1_CMG129_CA1_s1_37.t	0.126386
CMG129_CA1_s1_CMG129_CA1_s1_38.t	0.72665
CMG129_CA1_s1_CMG129_CA1_s1_39.t	0.534992
CMG129_CA1_s1_CMG129_CA1_s1_4.t	0.25879
CMG129_CA1_s1_CMG129_CA1_s1_40.t	0.823556
CMG129_CA1_s1_CMG129_CA1_s1_41.t	0.328309
CMG129_CA1_s1_CMG129_CA1_s1_42.t	0.448946
CMG129_CA1_s1_CMG129_CA1_s1_43.t	0.608207
CMG129_CA1_s1_CMG129_CA1_s1_45.t	0.891107
CMG129_CA1_s1_CMG129_CA1_s1_46.t	0.530309
CMG129_CA1_s1_CMG129_CA1_s1_47.t	0.78412
CMG129_CA1_s1_CMG129_CA1_s1_48.t	0.712758
CMG129_CA1_s1_CMG129_CA1_s1_5.t	0.694363
CMG129_CA1_s1_CMG129_CA1_s1_50.t	0.837295
CMG129_CA1_s1_CMG129_CA1_s1_51.t	0.860942
CMG129_CA1_s1_CMG129_CA1_s1_52.t	0.556966
CMG129_CA1_s1_CMG129_CA1_s1_55.t	0.404723
CMG129_CA1_s1_CMG129_CA1_s1_58.t	0.547138
CMG129_CA1_s1_CMG129_CA1_s1_59.t	0.40524
CMG129_CA1_s1_CMG129_CA1_s1_6.t	-0.00931135
CMG129_CA1_s1_CMG129_CA1_s1_60.t	0.518248
CMG129_CA1_s1_CMG129_CA1_s1_61.t	0.648393
CMG129_CA1_s1_CMG129_CA1_s1_63.t	-0.167656
CMG129_CA1_s1_CMG129_CA1_s1_64.t	0.782942
CMG129_CA1_s1_CMG129_CA1_s1_65.t	0.611251
CMG129_CA1_s1_CMG129_CA1_s1_67.t	0.609389
CMG129_CA1_s1_CMG129_CA1_s1_68.t	0.420494
CMG129_CA1_s1_CMG129_CA1_s1_69.t	0.535642
CMG129_CA1_s1_CMG129_CA1_s1_7.t	0.668828
CMG129_CA1_s1_CMG129_CA1_s1_70.t	0.60485
CMG129_CA1_s1_CMG129_CA1_s1_72.t	0.203069
CMG129_CA1_s1_CMG129_CA1_s1_73.t	0.157534
CMG129_CA1_s1_CMG129_CA1_s1_74.t	0.631765
CMG129_CA1_s1_CMG129_CA1_s1_75.t	0.776769
CMG129_CA1_s1_CMG129_CA1_s1_77.t	0.451949
CMG129_CA1_s1_CMG129_CA1_s1_79.t	0.560576
CMG129_CA1_s1_CMG129_CA1_s1_8.t	0.171347
CMG129_CA1_s1_CMG129_CA1_s1_82.t	0.652107
CMG129_CA1_s1_CMG129_CA1_s1_83.t	0.517079
CMG129_CA1_s1_CMG129_CA1_s1_84.t	0.844158
CMG129_CA1_s1_CMG129_CA1_s1_85.t	0.836473
CMG129_CA1_s1_CMG129_CA1_s1_86.t	0.459928
CMG129_CA1_s1_CMG129_CA1_s1_87.t	0.721727
CMG129_CA1_s1_CMG129_CA1_s1_88.t	0.600382
CMG129_CA1_s1_CMG129_CA1_s1_89.t	0.910123
CMG129_CA1_s1_CMG129_CA1_s1_90.t	0.641564
CMG129_CA1_s1_CMG129_CA1_s1_91.t	0.717472
CMG129_CA1_s1_CMG129_CA1_s1_92.t	0.653108
CMG129_CA1_s1_CMG129_CA1_s1_93.t	0.754693
CMG129_CA1_s1_CMG129_CA1_s1_94.t	0.831804
CMG129_CA1_s1_CMG129_CA1_s1_96.t	0.600908
CMG129_CA1_s1_CMG129_CA1_s1_97.t	0.236552
CMG129_CA1_s1_CMG129_CA1_s1_98.t	0.46516
CMG129_CA1_s1_CMG129_CA1_s1_99.t	0.303542
CMG129_CA1_s2_CMG129_CA1_s2_10.t	0.629301
CMG129_CA1_s2_CMG129_CA1_s2_101.t	0.832762
CMG129_CA1_s2_CMG129_CA1_s2_102.t	0.800253
CMG129_CA1_s2_CMG129_CA1_s2_103.t	0.287766
CMG129_CA1_s2_CMG129_CA1_s2_104.t	0.638172
CMG129_CA1_s2_CMG129_CA1_s2_105.t	0.390002
CMG129_CA1_s2_CMG129_CA1_s2_106.t	0.285761
CMG129_CA1_s2_CMG129_CA1_s2_107.t	0.681302
CMG129_CA1_s2_CMG129_CA1_s2_108.t	0.399821
CMG129_CA1_s2_CMG129_CA1_s2_109.t	0.660351
CMG129_CA1_s2_CMG129_CA1_s2_110.t	0.44429
CMG129_CA1_s2_CMG129_CA1_s2_111.t	0.366189
CMG129_CA1_s2_CMG129_CA1_s2_112.t	0.922048
CMG129_CA1_s2_CMG129_CA1_s2_113.t	0.827077
CMG129_CA1_s2_CMG129_CA1_s2_114.t	0.527486
CMG129_CA1_s2_CMG129_CA1_s2_115.t	0.655899
CMG129_CA1_s2_CMG129_CA1_s2_116.t	0.455054
CMG129_CA1_s2_CMG129_CA1_s2_118.t	0.764041
CMG129_CA1_s2_CMG129_CA1_s2_12.t	0.819339
CMG129_CA1_s2_CMG129_CA1_s2_120.t	0.764714
CMG129_CA1_s2_CMG129_CA1_s2_121.t	0.395164
CMG129_CA1_s2_CMG129_CA1_s2_122.t	0.570082
CMG129_CA1_s2_CMG129_CA1_s2_124.t	0.780384
CMG129_CA1_s2_CMG129_CA1_s2_125.t	0.61335
CMG129_CA1_s2_CMG129_CA1_s2_126.t	0.841835
CMG129_CA1_s2_CMG129_CA1_s2_127.t	0.456147
CMG129_CA1_s2_CMG129_CA1_s2_13.t	0.557061
CMG129_CA1_s2_CMG129_CA1_s2_131.t	0.866424
CMG129_CA1_s2_CMG129_CA1_s2_134.t	0.891564
CMG129_CA1_s2_CMG129_CA1_s2_135.t	0.3541
CMG129_CA1_s2_CMG129_CA1_s2_138.t	0.464405
CMG129_CA1_s2_CMG129_CA1_s2_139.t	0.662729
CMG129_CA1_s2_CMG129_CA1_s2_14.t	0.107364
CMG129_CA1_s2_CMG129_CA1_s2_141.t	0.823897
CMG129_CA1_s2_CMG129_CA1_s2_142.t	0.812809
CMG129_CA1_s2_CMG129_CA1_s2_145.t	0.632102
CMG129_CA1_s2_CMG129_CA1_s2_146.t	0.216446
CMG129_CA1_s2_CMG129_CA1_s2_147.t	0.464993
CMG129_CA1_s2_CMG129_CA1_s2_149.t	0.277131
CMG129_CA1_s2_CMG129_CA1_s2_15.t	0.587602
CMG129_CA1_s2_CMG129_CA1_s2_150.t	0.661782
CMG129_CA1_s2_CMG129_CA1_s2_151.t	0.533753
CMG129_CA1_s2_CMG129_CA1_s2_154.t	0.745863
CMG129_CA1_s2_CMG129_CA1_s2_155.t	0.803652
CMG129_CA1_s2_CMG129_CA1_s2_156.t	0.803133
CMG129_CA1_s2_CMG129_CA1_s2_158.t	0.769893
CMG129_CA1_s2_CMG129_CA1_s2_159.t	0.764274
CMG129_CA1_s2_CMG129_CA1_s2_16.t	0.903864
CMG129_CA1_s2_CMG129_CA1_s2_160.t	0.852794
CMG129_CA1_s2_CMG129_CA1_s2_161.t	0.777574
CMG129_CA1_s2_CMG129_CA1_s2_163.t	0.67773
CMG129_CA1_s2_CMG129_CA1_s2_164.t	0.673035
CMG129_CA1_s2_CMG129_CA1_s2_166.t	0.732956
CMG129_CA1_s2_CMG129_CA1_s2_169.t	0.0578792
CMG129_CA1_s2_CMG129_CA1_s2_17.t	0.615606
CMG129_CA1_s2_CMG129_CA1_s2_174.t	0.56868
CMG129_CA1_s2_CMG129_CA1_s2_175.t	0.509262
CMG129_CA1_s2_CMG129_CA1_s2_176.t	0.682763
CMG129_CA1_s2_CMG129_CA1_s2_177.t	0.658838
CMG129_CA1_s2_CMG129_CA1_s2_179.t	0.536952
CMG129_CA1_s2_CMG129_CA1_s2_18.t	0.854261
CMG129_CA1_s2_CMG129_CA1_s2_180.t	0.580836
CMG129_CA1_s2_CMG129_CA1_s2_181.t	0.766769
CMG129_CA1_s2_CMG129_CA1_s2_185.t	0.751237
CMG129_CA1_s2_CMG129_CA1_s2_186.t	0.412506
CMG129_CA1_s2_CMG129_CA1_s2_188.t	0.710069
CMG129_CA1_s2_CMG129_CA1_s2_189.t	0.720461
CMG129_CA1_s2_CMG129_CA1_s2_19.t	0.81592
CMG129_CA1_s2_CMG129_CA1_s2_190.t	0.525342
CMG129_CA1_s2_CMG129_CA1_s2_193.t	0.852263
CMG129_CA1_s2_CMG129_CA1_s2_195.t	0.753405
CMG129_CA1_s2_CMG129_CA1_s2_196.t	0.811945
CMG129_CA1_s2_CMG129_CA1_s2_197.t	0.480439
CMG129_CA1_s2_CMG129_CA1_s2_198.t	0.815233
CMG129_CA1_s2_CMG129_CA1_s2_199.t	0.74204
CMG129_CA1_s2_CMG129_CA1_s2_2.t	0.563413
CMG129_CA1_s2_CMG129_CA1_s2_20.t	0.76253
CMG129_CA1_s2_CMG129_CA1_s2_201.t	0.539306
CMG129_CA1_s2_CMG129_CA1_s2_206.t	0.70086
CMG129_CA1_s2_CMG129_CA1_s2_207.t	0.901898
CMG129_CA1_s2_CMG129_CA1_s2_21.t	0.831195
CMG129_CA1_s2_CMG129_CA1_s2_213.t	0.851013
CMG129_CA1_s2_CMG129_CA1_s2_214.t	0.853512
CMG129_CA1_s2_CMG129_CA1_s2_215.t	0.834351
CMG129_CA1_s2_CMG129_CA1_s2_218.t	0.714361
CMG129_CA1_s2_CMG129_CA1_s2_219.t	0.392212
CMG129_CA1_s2_CMG129_CA1_s2_221.t	0.790166
CMG129_CA1_s2_CMG129_CA1_s2_223.t	0.722427
CMG129_CA1_s2_CMG129_CA1_s2_23.t	0.297889
CMG129_CA1_s2_CMG129_CA1_s2_231.t	0.81428
CMG129_CA1_s2_CMG129_CA1_s2_232.t	0.625006
CMG129_CA1_s2_CMG129_CA1_s2_233.t	0.718131
CMG129_CA1_s2_CMG129_CA1_s2_237.t	0.67645
CMG129_CA1_s2_CMG129_CA1_s2_241.t	0.751117
CMG129_CA1_s2_CMG129_CA1_s2_244.t	0.788369
CMG129_CA1_s2_CMG129_CA1_s2_249.t	0.656117
CMG129_CA1_s2_CMG129_CA1_s2_25.t	0.881461
CMG129_CA1_s2_CMG129_CA1_s2_252.t	0.64575
CMG129_CA1_s2_CMG129_CA1_s2_256.t	0.801202
CMG129_CA1_s2_CMG129_CA1_s2_259.t	0.580141
CMG129_CA1_s2_CMG129_CA1_s2_26.t	0.623496
CMG129_CA1_s2_CMG129_CA1_s2_262.t	0.672865
CMG129_CA1_s2_CMG129_CA1_s2_263.t	0.496079
CMG129_CA1_s2_CMG129_CA1_s2_27.t	0.834182
CMG129_CA1_s2_CMG129_CA1_s2_275.t	0.800347
CMG129_CA1_s2_CMG129_CA1_s2_28.t	0.730821
CMG129_CA1_s2_CMG129_CA1_s2_288.t	0.694365
CMG129_CA1_s2_CMG129_CA1_s2_3.t	0.136318
CMG129_CA1_s2_CMG129_CA1_s2_30.t	0.795658
CMG129_CA1_s2_CMG129_CA1_s2_31.t	0.610991
CMG129_CA1_s2_CMG129_CA1_s2_32.t	0.154757
CMG129_CA1_s2_CMG129_CA1_s2_33.t	0.732015
CMG129_CA1_s2_CMG129_CA1_s2_34.t	0.796276
CMG129_CA1_s2_CMG129_CA1_s2_36.t	0.490583
CMG129_CA1_s2_CMG129_CA1_s2_37.t	0.822015
CMG129_CA1_s2_CMG129_CA1_s2_39.t	0.420973
CMG129_CA1_s2_CMG129_CA1_s2_4.t	0.715513
CMG129_CA1_s2_CMG129_CA1_s2_40.t	0.666457
CMG129_CA1_s2_CMG129_CA1_s2_41.t	0.452429
CMG129_CA1_s2_CMG129_CA1_s2_42.t	0.466615
CMG129_CA1_s2_CMG129_CA1_s2_43.t	0.548128
CMG129_CA1_s2_CMG129_CA1_s2_45.t	0.632085
CMG129_CA1_s2_CMG129_CA1_s2_46.t	0.78789
CMG129_CA1_s2_CMG129_CA1_s2_48.t	0.486272
CMG129_CA1_s2_CMG129_CA1_s2_49.t	0.70985
CMG129_CA1_s2_CMG129_CA1_s2_5.t	0.564226
CMG129_CA1_s2_CMG129_CA1_s2_50.t	0.344524
CMG129_CA1_s2_CMG129_CA1_s2_52.t	0.325713
CMG129_CA1_s2_CMG129_CA1_s2_53.t	0.573062
CMG129_CA1_s2_CMG129_CA1_s2_54.t	0.719799
CMG129_CA1_s2_CMG129_CA1_s2_55.t	0.590685
CMG129_CA1_s2_CMG129_CA1_s2_56.t	0.271371
CMG129_CA1_s2_CMG129_CA1_s2_57.t	0.54983
CMG129_CA1_s2_CMG129_CA1_s2_58.t	0.411306
CMG129_CA1_s2_CMG129_CA1_s2_60.t	0.783425
CMG129_CA1_s2_CMG129_CA1_s2_61.t	0.788029
CMG129_CA1_s2_CMG129_CA1_s2_62.t	0.827592
CMG129_CA1_s2_CMG129_CA1_s2_63.t	0.236288
CMG129_CA1_s2_CMG129_CA1_s2_64.t	0.733908
CMG129_CA1_s2_CMG129_CA1_s2_65.t	0.829466
CMG129_CA1_s2_CMG129_CA1_s2_66.t	0.527395
CMG129_CA1_s2_CMG129_CA1_s2_67.t	0.651275
CMG129_CA1_s2_CMG129_CA1_s2_68.t	0.759608
CMG129_CA1_s2_CMG129_CA1_s2_69.t	0.534918
CMG129_CA1_s2_CMG129_CA1_s2_7.t	0.50591
CMG129_CA1_s2_CMG129_CA1_s2_70.t	0.58814
CMG129_CA1_s2_CMG129_CA1_s2_71.t	0.796383
CMG129_CA1_s2_CMG129_CA1_s2_72.t	0.9253
CMG129_CA1_s2_CMG129_CA1_s2_74.t	0.827908
CMG129_CA1_s2_CMG129_CA1_s2_76.t	0.739725
CMG129_CA1_s2_CMG129_CA1_s2_77.t	0.633809
CMG129_CA1_s2_CMG129_CA1_s2_78.t	0.888098
CMG129_CA1_s2_CMG129_CA1_s2_79.t	0.744884
CMG129_CA1_s2_CMG129_CA1_s2_80.t	0.418919
CMG129_CA1_s2_CMG129_CA1_s2_81.t	0.917035
CMG129_CA1_s2_CMG129_CA1_s2_82.t	0.522092
CMG129_CA1_s2_CMG129_CA1_s2_85.t	0.396644
CMG129_CA1_s2_CMG129_CA1_s2_86.t	0.310253
CMG129_CA1_s2_CMG129_CA1_s2_88.t	0.601326
CMG129_CA1_s2_CMG129_CA1_s2_89.t	0.310745
CMG129_CA1_s2_CMG129_CA1_s2_9.t	0.654455
CMG129_CA1_s2_CMG129_CA1_s2_90.t	0.831203
CMG129_CA1_s2_CMG129_CA1_s2_91.t	0.726391
CMG129_CA1_s2_CMG129_CA1_s2_92.t	0.30417
CMG129_CA1_s2_CMG129_CA1_s2_93.t	0.85151
CMG129_CA1_s2_CMG129_CA1_s2_94.t	0.595085
CMG129_CA1_s2_CMG129_CA1_s2_95.t	0.681692
CMG129_CA1_s2_CMG129_CA1_s2_96.t	0.743681
CMG129_CA1_s2_CMG129_CA1_s2_97.t	0.725462
CMG129_CA1_s2_CMG129_CA1_s2_98.t	0.66989
CMG129_CA1_s2_CMG129_CA1_s2_99.t	0.515394
CMG129_CA1_s3_CMG129_CA1_s3_1.t	0.479137
CMG129_CA1_s3_CMG129_CA1_s3_10.t	0.434953
CMG129_CA1_s3_CMG129_CA1_s3_100.t	0.719561
CMG129_CA1_s3_CMG129_CA1_s3_101.t	0.58952
CMG129_CA1_s3_CMG129_CA1_s3_102.t	0.457981
CMG129_CA1_s3_CMG129_CA1_s3_103.t	0.906873
CMG129_CA1_s3_CMG129_CA1_s3_105.t	0.836038
CMG129_CA1_s3_CMG129_CA1_s3_106.t	0.768596
CMG129_CA1_s3_CMG129_CA1_s3_107.t	0.44976
CMG129_CA1_s3_CMG129_CA1_s3_108.t	0.772612
CMG129_CA1_s3_CMG129_CA1_s3_109.t	0.663087
CMG129_CA1_s3_CMG129_CA1_s3_11.t	0.879708
CMG129_CA1_s3_CMG129_CA1_s3_110.t	0.746945
CMG129_CA1_s3_CMG129_CA1_s3_111.t	0.772125
CMG129_CA1_s3_CMG129_CA1_s3_113.t	0.664577
CMG129_CA1_s3_CMG129_CA1_s3_114.t	0.873149
CMG129_CA1_s3_CMG129_CA1_s3_115.t	0.422777
CMG129_CA1_s3_CMG129_CA1_s3_117.t	0.65164
CMG129_CA1_s3_CMG129_CA1_s3_118.t	0.843358
CMG129_CA1_s3_CMG129_CA1_s3_119.t	0.679684
CMG129_CA1_s3_CMG129_CA1_s3_12.t	0.100056
CMG129_CA1_s3_CMG129_CA1_s3_123.t	0.801297
CMG129_CA1_s3_CMG129_CA1_s3_124.t	0.730421
CMG129_CA1_s3_CMG129_CA1_s3_125.t	0.446582
CMG129_CA1_s3_CMG129_CA1_s3_128.t	0.488429
CMG129_CA1_s3_CMG129_CA1_s3_13.t	0.527353
CMG129_CA1_s3_CMG129_CA1_s3_131.t	0.828575
CMG129_CA1_s3_CMG129_CA1_s3_132.t	0.883894
CMG129_CA1_s3_CMG129_CA1_s3_133.t	0.841363
CMG129_CA1_s3_CMG129_CA1_s3_136.t	0.263141
CMG129_CA1_s3_CMG129_CA1_s3_138.t	0.943644
CMG129_CA1_s3_CMG129_CA1_s3_139.t	0.834109
CMG129_CA1_s3_CMG129_CA1_s3_14.t	0.169769
CMG129_CA1_s3_CMG129_CA1_s3_140.t	0.89544
CMG129_CA1_s3_CMG129_CA1_s3_142.t	0.970278
CMG129_CA1_s3_CMG129_CA1_s3_143.t	0.904529
CMG129_CA1_s3_CMG129_CA1_s3_144.t	0.820178
CMG129_CA1_s3_CMG129_CA1_s3_146.t	0.637123
CMG129_CA1_s3_CMG129_CA1_s3_148.t	0.766079
CMG129_CA1_s3_CMG129_CA1_s3_149.t	0.851483
CMG129_CA1_s3_CMG129_CA1_s3_15.t	0.690928
CMG129_CA1_s3_CMG129_CA1_s3_150.t	0.792969
CMG129_CA1_s3_CMG129_CA1_s3_151.t	0.906605
CMG129_CA1_s3_CMG129_CA1_s3_156.t	0.756621
CMG129_CA1_s3_CMG129_CA1_s3_157.t	0.749508
CMG129_CA1_s3_CMG129_CA1_s3_16.t	0.544782
CMG129_CA1_s3_CMG129_CA1_s3_161.t	0.354065
CMG129_CA1_s3_CMG129_CA1_s3_162.t	0.862282
CMG129_CA1_s3_CMG129_CA1_s3_167.t	0.838037
CMG129_CA1_s3_CMG129_CA1_s3_168.t	0.398552
CMG129_CA1_s3_CMG129_CA1_s3_169.t	0.691824
CMG129_CA1_s3_CMG129_CA1_s3_17.t	0.804006
CMG129_CA1_s3_CMG129_CA1_s3_172.t	0.813789
CMG129_CA1_s3_CMG129_CA1_s3_175.t	0.833061
CMG129_CA1_s3_CMG129_CA1_s3_179.t	0.855753
CMG129_CA1_s3_CMG129_CA1_s3_18.t	0.270702
CMG129_CA1_s3_CMG129_CA1_s3_180.t	0.840786
CMG129_CA1_s3_CMG129_CA1_s3_184.t	0.913475
CMG129_CA1_s3_CMG129_CA1_s3_185.t	0.858029
CMG129_CA1_s3_CMG129_CA1_s3_19.t	0.836335
CMG129_CA1_s3_CMG129_CA1_s3_199.t	0.431685
CMG129_CA1_s3_CMG129_CA1_s3_2.t	0.454311
CMG129_CA1_s3_CMG129_CA1_s3_20.t	0.801556
CMG129_CA1_s3_CMG129_CA1_s3_205.t	0.919996
CMG129_CA1_s3_CMG129_CA1_s3_22.t	0.847172
CMG129_CA1_s3_CMG129_CA1_s3_23.t	0.514539
CMG129_CA1_s3_CMG129_CA1_s3_24.t	0.442504
CMG129_CA1_s3_CMG129_CA1_s3_25.t	0.518574
CMG129_CA1_s3_CMG129_CA1_s3_26.t	0.503432
CMG129_CA1_s3_CMG129_CA1_s3_27.t	0.931998
CMG129_CA1_s3_CMG129_CA1_s3_28.t	0.541504
CMG129_CA1_s3_CMG129_CA1_s3_29.t	0.32459
CMG129_CA1_s3_CMG129_CA1_s3_30.t	0.893612
CMG129_CA1_s3_CMG129_CA1_s3_31.t	0.203696
CMG129_CA1_s3_CMG129_CA1_s3_32.t	0.722189
CMG129_CA1_s3_CMG129_CA1_s3_33.t	0.728469
CMG129_CA1_s3_CMG129_CA1_s3_34.t	0.777526
CMG129_CA1_s3_CMG129_CA1_s3_35.t	0.668564
CMG129_CA1_s3_CMG129_CA1_s3_36.t	0.81633
CMG129_CA1_s3_CMG129_CA1_s3_37.t	0.7902
CMG129_CA1_s3_CMG129_CA1_s3_38.t	0.67585
CMG129_CA1_s3_CMG129_CA1_s3_39.t	0.624347
CMG129_CA1_s3_CMG129_CA1_s3_4.t	0.821639
CMG129_CA1_s3_CMG129_CA1_s3_40.t	0.734051
CMG129_CA1_s3_CMG129_CA1_s3_41.t	0.480649
CMG129_CA1_s3_CMG129_CA1_s3_42.t	0.404878
CMG129_CA1_s3_CMG129_CA1_s3_43.t	0.899797
CMG129_CA1_s3_CMG129_CA1_s3_44.t	0.743881
CMG129_CA1_s3_CMG129_CA1_s3_45.t	0.406043
CMG129_CA1_s3_CMG129_CA1_s3_46.t	0.81374
CMG129_CA1_s3_CMG129_CA1_s3_47.t	0.806442
CMG129_CA1_s3_CMG129_CA1_s3_48.t	0.559211
CMG129_CA1_s3_CMG129_CA1_s3_49.t	0.549139
CMG129_CA1_s3_CMG129_CA1_s3_5.t	0.723075
CMG129_CA1_s3_CMG129_CA1_s3_50.t	0.91477
CMG129_CA1_s3_CMG129_CA1_s3_52.t	0.295104
CMG129_CA1_s3_CMG129_CA1_s3_53.t	0.426934
CMG129_CA1_s3_CMG129_CA1_s3_54.t	0.708677
CMG129_CA1_s3_CMG129_CA1_s3_55.t	0.243976
CMG129_CA1_s3_CMG129_CA1_s3_56.t	0.822729
CMG129_CA1_s3_CMG129_CA1_s3_57.t	0.229649
CMG129_CA1_s3_CMG129_CA1_s3_59.t	0.864874
CMG129_CA1_s3_CMG129_CA1_s3_60.t	0.589608
CMG129_CA1_s3_CMG129_CA1_s3_61.t	0.746076
CMG129_CA1_s3_CMG129_CA1_s3_64.t	0.399067
CMG129_CA1_s3_CMG129_CA1_s3_65.t	0.865331
CMG129_CA1_s3_CMG129_CA1_s3_66.t	0.68884
CMG129_CA1_s3_CMG129_CA1_s3_67.t	0.402903
CMG129_CA1_s3_CMG129_CA1_s3_68.t	0.715798
CMG129_CA1_s3_CMG129_CA1_s3_69.t	0.671936
CMG129_CA1_s3_CMG129_CA1_s3_7.t	0.644651
CMG129_CA1_s3_CMG129_CA1_s3_70.t	0.71756
CMG129_CA1_s3_CMG129_CA1_s3_71.t	0.673929
CMG129_CA1_s3_CMG129_CA1_s3_72.t	0.379033
CMG129_CA1_s3_CMG129_CA1_s3_73.t	0.740301
CMG129_CA1_s3_CMG129_CA1_s3_74.t	0.553792
CMG129_CA1_s3_CMG129_CA1_s3_75.t	0.884432
CMG129_CA1_s3_CMG129_CA1_s3_77.t	0.815303
CMG129_CA1_s3_CMG129_CA1_s3_78.t	0.555285
CMG129_CA1_s3_CMG129_CA1_s3_79.t	0.19373
CMG129_CA1_s3_CMG129_CA1_s3_8.t	0.827517
CMG129_CA1_s3_CMG129_CA1_s3_80.t	0.904497
CMG129_CA1_s3_CMG129_CA1_s3_81.t	0.606049
CMG129_CA1_s3_CMG129_CA1_s3_82.t	0.522141
CMG129_CA1_s3_CMG129_CA1_s3_84.t	0.6105
CMG129_CA1_s3_CMG129_CA1_s3_85.t	0.744897
CMG129_CA1_s3_CMG129_CA1_s3_86.t	0.750248
CMG129_CA1_s3_CMG129_CA1_s3_88.t	0.512842
CMG129_CA1_s3_CMG129_CA1_s3_9.t	0.557903
CMG129_CA1_s3_CMG129_CA1_s3_90.t	0.795824
CMG129_CA1_s3_CMG129_CA1_s3_91.t	0.754879
CMG129_CA1_s3_CMG129_CA1_s3_92.t	0.971184
CMG129_CA1_s3_CMG129_CA1_s3_94.t	0.708653
CMG129_CA1_s3_CMG129_CA1_s3_96.t	0.786687
CMG129_CA1_s3_CMG129_CA1_s3_97.t	0.8171
CMG154_CA1_s1_CMG154_CA1_s1_1.t	0.508292
CMG154_CA1_s1_CMG154_CA1_s1_10.t	0.609221
CMG154_CA1_s1_CMG154_CA1_s1_101.t	0.781762
CMG154_CA1_s1_CMG154_CA1_s1_102.t	0.319968
CMG154_CA1_s1_CMG154_CA1_s1_103.t	NA
CMG154_CA1_s1_CMG154_CA1_s1_104.t	0.0166491
CMG154_CA1_s1_CMG154_CA1_s1_106.t	0.473971
CMG154_CA1_s1_CMG154_CA1_s1_108.t	0.762968
CMG154_CA1_s1_CMG154_CA1_s1_109.t	0.816362
CMG154_CA1_s1_CMG154_CA1_s1_11.t	0.396635
CMG154_CA1_s1_CMG154_CA1_s1_110.t	0.698059
CMG154_CA1_s1_CMG154_CA1_s1_111.t	0.568445
CMG154_CA1_s1_CMG154_CA1_s1_112.t	0.610032
CMG154_CA1_s1_CMG154_CA1_s1_113.t	0.685966
CMG154_CA1_s1_CMG154_CA1_s1_114.t	0.591672
CMG154_CA1_s1_CMG154_CA1_s1_115.t	0.669456
CMG154_CA1_s1_CMG154_CA1_s1_117.t	0.834369
CMG154_CA1_s1_CMG154_CA1_s1_118.t	0.536856
CMG154_CA1_s1_CMG154_CA1_s1_12.t	0.77679
CMG154_CA1_s1_CMG154_CA1_s1_120.t	0.801097
CMG154_CA1_s1_CMG154_CA1_s1_121.t	0.646601
CMG154_CA1_s1_CMG154_CA1_s1_122.t	0.73832
CMG154_CA1_s1_CMG154_CA1_s1_124.t	0.402699
CMG154_CA1_s1_CMG154_CA1_s1_127.t	0.448797
CMG154_CA1_s1_CMG154_CA1_s1_128.t	0.369658
CMG154_CA1_s1_CMG154_CA1_s1_13.t	0.339499
CMG154_CA1_s1_CMG154_CA1_s1_130.t	0.703392
CMG154_CA1_s1_CMG154_CA1_s1_131.t	0.639587
CMG154_CA1_s1_CMG154_CA1_s1_133.t	0.42531
CMG154_CA1_s1_CMG154_CA1_s1_135.t	0.435324
CMG154_CA1_s1_CMG154_CA1_s1_136.t	0.515492
CMG154_CA1_s1_CMG154_CA1_s1_137.t	0.84506
CMG154_CA1_s1_CMG154_CA1_s1_138.t	0.594392
CMG154_CA1_s1_CMG154_CA1_s1_14.t	0.41245
CMG154_CA1_s1_CMG154_CA1_s1_140.t	0.894227
CMG154_CA1_s1_CMG154_CA1_s1_141.t	0.338667
CMG154_CA1_s1_CMG154_CA1_s1_142.t	0.821767
CMG154_CA1_s1_CMG154_CA1_s1_143.t	0.68043
CMG154_CA1_s1_CMG154_CA1_s1_144.t	0.834788
CMG154_CA1_s1_CMG154_CA1_s1_147.t	0.200302
CMG154_CA1_s1_CMG154_CA1_s1_148.t	0.715944
CMG154_CA1_s1_CMG154_CA1_s1_149.t	0.367229
CMG154_CA1_s1_CMG154_CA1_s1_15.t	0.798323
CMG154_CA1_s1_CMG154_CA1_s1_151.t	0.858492
CMG154_CA1_s1_CMG154_CA1_s1_153.t	0.763602
CMG154_CA1_s1_CMG154_CA1_s1_154.t	0.228092
CMG154_CA1_s1_CMG154_CA1_s1_155.t	0.715754
CMG154_CA1_s1_CMG154_CA1_s1_156.t	0.661857
CMG154_CA1_s1_CMG154_CA1_s1_159.t	0.556053
CMG154_CA1_s1_CMG154_CA1_s1_16.t	0.817724
CMG154_CA1_s1_CMG154_CA1_s1_162.t	0.671749
CMG154_CA1_s1_CMG154_CA1_s1_163.t	0.884114
CMG154_CA1_s1_CMG154_CA1_s1_165.t	0.685687
CMG154_CA1_s1_CMG154_CA1_s1_166.t	0.427101
CMG154_CA1_s1_CMG154_CA1_s1_167.t	0.789403
CMG154_CA1_s1_CMG154_CA1_s1_169.t	0.49014
CMG154_CA1_s1_CMG154_CA1_s1_17.t	0.666003
CMG154_CA1_s1_CMG154_CA1_s1_170.t	0.854823
CMG154_CA1_s1_CMG154_CA1_s1_172.t	0.293881
CMG154_CA1_s1_CMG154_CA1_s1_174.t	0.761237
CMG154_CA1_s1_CMG154_CA1_s1_175.t	0.226433
CMG154_CA1_s1_CMG154_CA1_s1_176.t	0.764619
CMG154_CA1_s1_CMG154_CA1_s1_177.t	0.408185
CMG154_CA1_s1_CMG154_CA1_s1_178.t	0.342643
CMG154_CA1_s1_CMG154_CA1_s1_180.t	0.820527
CMG154_CA1_s1_CMG154_CA1_s1_181.t	0.801843
CMG154_CA1_s1_CMG154_CA1_s1_182.t	0.487723
CMG154_CA1_s1_CMG154_CA1_s1_183.t	0.773369
CMG154_CA1_s1_CMG154_CA1_s1_184.t	0.462045
CMG154_CA1_s1_CMG154_CA1_s1_185.t	0.498995
CMG154_CA1_s1_CMG154_CA1_s1_186.t	0.441722
CMG154_CA1_s1_CMG154_CA1_s1_187.t	0.749574
CMG154_CA1_s1_CMG154_CA1_s1_188.t	0.721069
CMG154_CA1_s1_CMG154_CA1_s1_19.t	0.280083
CMG154_CA1_s1_CMG154_CA1_s1_190.t	0.425726
CMG154_CA1_s1_CMG154_CA1_s1_191.t	0.594984
CMG154_CA1_s1_CMG154_CA1_s1_192.t	0.649112
CMG154_CA1_s1_CMG154_CA1_s1_193.t	0.494194
CMG154_CA1_s1_CMG154_CA1_s1_194.t	0.338102
CMG154_CA1_s1_CMG154_CA1_s1_197.t	0.489877
CMG154_CA1_s1_CMG154_CA1_s1_199.t	0.589963
CMG154_CA1_s1_CMG154_CA1_s1_2.t	0.51734
CMG154_CA1_s1_CMG154_CA1_s1_20.t	0.527684
CMG154_CA1_s1_CMG154_CA1_s1_201.t	0.551262
CMG154_CA1_s1_CMG154_CA1_s1_202.t	0.494302
CMG154_CA1_s1_CMG154_CA1_s1_203.t	0.681836
CMG154_CA1_s1_CMG154_CA1_s1_204.t	0.5209
CMG154_CA1_s1_CMG154_CA1_s1_205.t	0.252386
CMG154_CA1_s1_CMG154_CA1_s1_206.t	0.239949
CMG154_CA1_s1_CMG154_CA1_s1_208.t	0.558848
CMG154_CA1_s1_CMG154_CA1_s1_21.t	0.634951
CMG154_CA1_s1_CMG154_CA1_s1_210.t	0.345727
CMG154_CA1_s1_CMG154_CA1_s1_211.t	0.679525
CMG154_CA1_s1_CMG154_CA1_s1_212.t	0.15931
CMG154_CA1_s1_CMG154_CA1_s1_216.t	0.800077
CMG154_CA1_s1_CMG154_CA1_s1_217.t	0.577615
CMG154_CA1_s1_CMG154_CA1_s1_218.t	0.891472
CMG154_CA1_s1_CMG154_CA1_s1_219.t	0.321838
CMG154_CA1_s1_CMG154_CA1_s1_22.t	0.867219
CMG154_CA1_s1_CMG154_CA1_s1_222.t	0.58231
CMG154_CA1_s1_CMG154_CA1_s1_223.t	0.522969
CMG154_CA1_s1_CMG154_CA1_s1_225.t	0.858444
CMG154_CA1_s1_CMG154_CA1_s1_226.t	0.684405
CMG154_CA1_s1_CMG154_CA1_s1_227.t	0.48066
CMG154_CA1_s1_CMG154_CA1_s1_229.t	0.67973
CMG154_CA1_s1_CMG154_CA1_s1_231.t	0.290981
CMG154_CA1_s1_CMG154_CA1_s1_232.t	0.113139
CMG154_CA1_s1_CMG154_CA1_s1_233.t	0.606292
CMG154_CA1_s1_CMG154_CA1_s1_235.t	0.0691176
CMG154_CA1_s1_CMG154_CA1_s1_236.t	0.319532
CMG154_CA1_s1_CMG154_CA1_s1_237.t	0.751687
CMG154_CA1_s1_CMG154_CA1_s1_239.t	0.498677
CMG154_CA1_s1_CMG154_CA1_s1_24.t	0.705611
CMG154_CA1_s1_CMG154_CA1_s1_240.t	0.58059
CMG154_CA1_s1_CMG154_CA1_s1_242.t	0.103369
CMG154_CA1_s1_CMG154_CA1_s1_243.t	0.371081
CMG154_CA1_s1_CMG154_CA1_s1_244.t	0.10102
CMG154_CA1_s1_CMG154_CA1_s1_245.t	0.314385
CMG154_CA1_s1_CMG154_CA1_s1_246.t	0.24488
CMG154_CA1_s1_CMG154_CA1_s1_248.t	0.652738
CMG154_CA1_s1_CMG154_CA1_s1_25.t	0.449084
CMG154_CA1_s1_CMG154_CA1_s1_250.t	0.703531
CMG154_CA1_s1_CMG154_CA1_s1_251.t	0.613414
CMG154_CA1_s1_CMG154_CA1_s1_252.t	0.134279
CMG154_CA1_s1_CMG154_CA1_s1_255.t	0.12305
CMG154_CA1_s1_CMG154_CA1_s1_256.t	0.366512
CMG154_CA1_s1_CMG154_CA1_s1_258.t	0.620016
CMG154_CA1_s1_CMG154_CA1_s1_259.t	0.789719
CMG154_CA1_s1_CMG154_CA1_s1_26.t	0.205757
CMG154_CA1_s1_CMG154_CA1_s1_260.t	0.692734
CMG154_CA1_s1_CMG154_CA1_s1_261.t	0.935325
CMG154_CA1_s1_CMG154_CA1_s1_262.t	0.819172
CMG154_CA1_s1_CMG154_CA1_s1_268.t	0.253522
CMG154_CA1_s1_CMG154_CA1_s1_27.t	0.699311
CMG154_CA1_s1_CMG154_CA1_s1_271.t	0.612562
CMG154_CA1_s1_CMG154_CA1_s1_272.t	0.295538
CMG154_CA1_s1_CMG154_CA1_s1_273.t	0.647398
CMG154_CA1_s1_CMG154_CA1_s1_274.t	0.584174
CMG154_CA1_s1_CMG154_CA1_s1_275.t	0.791197
CMG154_CA1_s1_CMG154_CA1_s1_276.t	0.736369
CMG154_CA1_s1_CMG154_CA1_s1_277.t	0.850429
CMG154_CA1_s1_CMG154_CA1_s1_278.t	0.581561
CMG154_CA1_s1_CMG154_CA1_s1_279.t	0.611559
CMG154_CA1_s1_CMG154_CA1_s1_28.t	0.708245
CMG154_CA1_s1_CMG154_CA1_s1_281.t	-0.120812
CMG154_CA1_s1_CMG154_CA1_s1_282.t	0.617984
CMG154_CA1_s1_CMG154_CA1_s1_284.t	0.168018
CMG154_CA1_s1_CMG154_CA1_s1_285.t	0.313157
CMG154_CA1_s1_CMG154_CA1_s1_286.t	0.327919
CMG154_CA1_s1_CMG154_CA1_s1_287.t	0.428434
CMG154_CA1_s1_CMG154_CA1_s1_288.t	0.627475
CMG154_CA1_s1_CMG154_CA1_s1_29.t	0.717939
CMG154_CA1_s1_CMG154_CA1_s1_290.t	0.484555
CMG154_CA1_s1_CMG154_CA1_s1_291.t	0.554707
CMG154_CA1_s1_CMG154_CA1_s1_294.t	0.928614
CMG154_CA1_s1_CMG154_CA1_s1_295.t	0.849146
CMG154_CA1_s1_CMG154_CA1_s1_296.t	0.255565
CMG154_CA1_s1_CMG154_CA1_s1_297.t	0.769908
CMG154_CA1_s1_CMG154_CA1_s1_298.t	0.502151
CMG154_CA1_s1_CMG154_CA1_s1_299.t	0.734184
CMG154_CA1_s1_CMG154_CA1_s1_3.t	0.3497
CMG154_CA1_s1_CMG154_CA1_s1_30.t	0.841687
CMG154_CA1_s1_CMG154_CA1_s1_304.t	0.156487
CMG154_CA1_s1_CMG154_CA1_s1_305.t	0.615215
CMG154_CA1_s1_CMG154_CA1_s1_306.t	0.509142
CMG154_CA1_s1_CMG154_CA1_s1_308.t	0.737444
CMG154_CA1_s1_CMG154_CA1_s1_31.t	0.545853
CMG154_CA1_s1_CMG154_CA1_s1_310.t	0.0437883
CMG154_CA1_s1_CMG154_CA1_s1_311.t	NA
CMG154_CA1_s1_CMG154_CA1_s1_312.t	0.567008
CMG154_CA1_s1_CMG154_CA1_s1_313.t	0.597614
CMG154_CA1_s1_CMG154_CA1_s1_314.t	0.2646
CMG154_CA1_s1_CMG154_CA1_s1_315.t	0.891796
CMG154_CA1_s1_CMG154_CA1_s1_316.t	0.423889
CMG154_CA1_s1_CMG154_CA1_s1_317.t	0.370873
CMG154_CA1_s1_CMG154_CA1_s1_319.t	0.219295
CMG154_CA1_s1_CMG154_CA1_s1_32.t	0.505312
CMG154_CA1_s1_CMG154_CA1_s1_321.t	0.879594
CMG154_CA1_s1_CMG154_CA1_s1_326.t	0.879814
CMG154_CA1_s1_CMG154_CA1_s1_327.t	0.396157
CMG154_CA1_s1_CMG154_CA1_s1_328.t	0.678723
CMG154_CA1_s1_CMG154_CA1_s1_329.t	NA
CMG154_CA1_s1_CMG154_CA1_s1_33.t	0.223238
CMG154_CA1_s1_CMG154_CA1_s1_331.t	0.735632
CMG154_CA1_s1_CMG154_CA1_s1_332.t	0.854953
CMG154_CA1_s1_CMG154_CA1_s1_334.t	0.594471
CMG154_CA1_s1_CMG154_CA1_s1_34.t	0.393898
CMG154_CA1_s1_CMG154_CA1_s1_340.t	0.431014
CMG154_CA1_s1_CMG154_CA1_s1_343.t	0.53545
CMG154_CA1_s1_CMG154_CA1_s1_349.t	0.396478
CMG154_CA1_s1_CMG154_CA1_s1_355.t	0.601977
CMG154_CA1_s1_CMG154_CA1_s1_356.t	0.447125
CMG154_CA1_s1_CMG154_CA1_s1_357.t	0.0381362
CMG154_CA1_s1_CMG154_CA1_s1_358.t	0.374002
CMG154_CA1_s1_CMG154_CA1_s1_36.t	0.762146
CMG154_CA1_s1_CMG154_CA1_s1_360.t	NA
CMG154_CA1_s1_CMG154_CA1_s1_361.t	0.670733
CMG154_CA1_s1_CMG154_CA1_s1_363.t	0.410514
CMG154_CA1_s1_CMG154_CA1_s1_367.t	0.159515
CMG154_CA1_s1_CMG154_CA1_s1_369.t	0.683436
CMG154_CA1_s1_CMG154_CA1_s1_37.t	0.717674
CMG154_CA1_s1_CMG154_CA1_s1_370.t	0.589493
CMG154_CA1_s1_CMG154_CA1_s1_371.t	0.350698
CMG154_CA1_s1_CMG154_CA1_s1_372.t	0.505178
CMG154_CA1_s1_CMG154_CA1_s1_375.t	0.504839
CMG154_CA1_s1_CMG154_CA1_s1_381.t	0.275951
CMG154_CA1_s1_CMG154_CA1_s1_382.t	0.791402
CMG154_CA1_s1_CMG154_CA1_s1_386.t	NA
CMG154_CA1_s1_CMG154_CA1_s1_39.t	0.620196
CMG154_CA1_s1_CMG154_CA1_s1_392.t	0.206011
CMG154_CA1_s1_CMG154_CA1_s1_395.t	0.401889
CMG154_CA1_s1_CMG154_CA1_s1_4.t	0.659163
CMG154_CA1_s1_CMG154_CA1_s1_40.t	-0.00376416
CMG154_CA1_s1_CMG154_CA1_s1_41.t	0.666119
CMG154_CA1_s1_CMG154_CA1_s1_44.t	0.580351
CMG154_CA1_s1_CMG154_CA1_s1_45.t	0.790892
CMG154_CA1_s1_CMG154_CA1_s1_46.t	0.676914
CMG154_CA1_s1_CMG154_CA1_s1_48.t	0.326911
CMG154_CA1_s1_CMG154_CA1_s1_49.t	0.1091
CMG154_CA1_s1_CMG154_CA1_s1_5.t	0.464941
CMG154_CA1_s1_CMG154_CA1_s1_50.t	0.0506458
CMG154_CA1_s1_CMG154_CA1_s1_51.t	0.81634
CMG154_CA1_s1_CMG154_CA1_s1_52.t	0.786993
CMG154_CA1_s1_CMG154_CA1_s1_53.t	0.615967
CMG154_CA1_s1_CMG154_CA1_s1_56.t	0.594119
CMG154_CA1_s1_CMG154_CA1_s1_57.t	0.548475
CMG154_CA1_s1_CMG154_CA1_s1_58.t	0.251251
CMG154_CA1_s1_CMG154_CA1_s1_59.t	0.568106
CMG154_CA1_s1_CMG154_CA1_s1_6.t	0.561201
CMG154_CA1_s1_CMG154_CA1_s1_60.t	0.141721
CMG154_CA1_s1_CMG154_CA1_s1_61.t	0.44002
CMG154_CA1_s1_CMG154_CA1_s1_62.t	0.436441
CMG154_CA1_s1_CMG154_CA1_s1_63.t	0.439513
CMG154_CA1_s1_CMG154_CA1_s1_65.t	0.196642
CMG154_CA1_s1_CMG154_CA1_s1_66.t	0.489328
CMG154_CA1_s1_CMG154_CA1_s1_68.t	0.638892
CMG154_CA1_s1_CMG154_CA1_s1_7.t	0.381347
CMG154_CA1_s1_CMG154_CA1_s1_70.t	0.638173
CMG154_CA1_s1_CMG154_CA1_s1_71.t	0.727786
CMG154_CA1_s1_CMG154_CA1_s1_74.t	0.689492
CMG154_CA1_s1_CMG154_CA1_s1_75.t	0.0401091
CMG154_CA1_s1_CMG154_CA1_s1_76.t	0.477499
CMG154_CA1_s1_CMG154_CA1_s1_77.t	0.687208
CMG154_CA1_s1_CMG154_CA1_s1_78.t	0.517231
CMG154_CA1_s1_CMG154_CA1_s1_79.t	0.542965
CMG154_CA1_s1_CMG154_CA1_s1_8.t	0.479125
CMG154_CA1_s1_CMG154_CA1_s1_80.t	0.65646
CMG154_CA1_s1_CMG154_CA1_s1_81.t	0.333768
CMG154_CA1_s1_CMG154_CA1_s1_82.t	0.759462
CMG154_CA1_s1_CMG154_CA1_s1_83.t	0.671904
CMG154_CA1_s1_CMG154_CA1_s1_85.t	0.404503
CMG154_CA1_s1_CMG154_CA1_s1_86.t	0.629652
CMG154_CA1_s1_CMG154_CA1_s1_87.t	0.310966
CMG154_CA1_s1_CMG154_CA1_s1_9.t	0.854077
CMG154_CA1_s1_CMG154_CA1_s1_91.t	0.592192
CMG154_CA1_s1_CMG154_CA1_s1_92.t	0.463396
CMG154_CA1_s1_CMG154_CA1_s1_93.t	0.880079
CMG154_CA1_s1_CMG154_CA1_s1_94.t	0.725993
CMG154_CA1_s1_CMG154_CA1_s1_96.t	0.526275
CMG154_CA1_s1_CMG154_CA1_s1_97.t	0.656178
CMG154_CA1_s1_CMG154_CA1_s1_98.t	0.590388
CMG154_CA1_s1_CMG154_CA1_s1_99.t	0.521386
CMG154_CA1_s2_CMG154_CA1_s2_10.t	0.0117872
CMG154_CA1_s2_CMG154_CA1_s2_100.t	0.779081
CMG154_CA1_s2_CMG154_CA1_s2_101.t	0.553747
CMG154_CA1_s2_CMG154_CA1_s2_102.t	0.671226
CMG154_CA1_s2_CMG154_CA1_s2_103.t	0.802629
CMG154_CA1_s2_CMG154_CA1_s2_104.t	0.847409
CMG154_CA1_s2_CMG154_CA1_s2_105.t	0.868673
CMG154_CA1_s2_CMG154_CA1_s2_106.t	0.871649
CMG154_CA1_s2_CMG154_CA1_s2_107.t	0.220351
CMG154_CA1_s2_CMG154_CA1_s2_109.t	0.512339
CMG154_CA1_s2_CMG154_CA1_s2_11.t	0.921024
CMG154_CA1_s2_CMG154_CA1_s2_110.t	0.563457
CMG154_CA1_s2_CMG154_CA1_s2_111.t	0.605623
CMG154_CA1_s2_CMG154_CA1_s2_112.t	0.822784
CMG154_CA1_s2_CMG154_CA1_s2_115.t	0.585224
CMG154_CA1_s2_CMG154_CA1_s2_116.t	0.858268
CMG154_CA1_s2_CMG154_CA1_s2_117.t	0.793593
CMG154_CA1_s2_CMG154_CA1_s2_119.t	0.682137
CMG154_CA1_s2_CMG154_CA1_s2_12.t	0.326643
CMG154_CA1_s2_CMG154_CA1_s2_120.t	0.8765
CMG154_CA1_s2_CMG154_CA1_s2_121.t	0.207836
CMG154_CA1_s2_CMG154_CA1_s2_122.t	0.408902
CMG154_CA1_s2_CMG154_CA1_s2_123.t	0.712617
CMG154_CA1_s2_CMG154_CA1_s2_126.t	0.585588
CMG154_CA1_s2_CMG154_CA1_s2_127.t	0.636804
CMG154_CA1_s2_CMG154_CA1_s2_128.t	0.685466
CMG154_CA1_s2_CMG154_CA1_s2_129.t	0.714577
CMG154_CA1_s2_CMG154_CA1_s2_131.t	0.810945
CMG154_CA1_s2_CMG154_CA1_s2_132.t	0.620673
CMG154_CA1_s2_CMG154_CA1_s2_134.t	0.794487
CMG154_CA1_s2_CMG154_CA1_s2_135.t	0.575444
CMG154_CA1_s2_CMG154_CA1_s2_136.t	0.612326
CMG154_CA1_s2_CMG154_CA1_s2_138.t	0.678165
CMG154_CA1_s2_CMG154_CA1_s2_139.t	0.522032
CMG154_CA1_s2_CMG154_CA1_s2_14.t	0.562364
CMG154_CA1_s2_CMG154_CA1_s2_140.t	0.672119
CMG154_CA1_s2_CMG154_CA1_s2_141.t	0.643538
CMG154_CA1_s2_CMG154_CA1_s2_143.t	0.80042
CMG154_CA1_s2_CMG154_CA1_s2_144.t	0.310325
CMG154_CA1_s2_CMG154_CA1_s2_145.t	0.688307
CMG154_CA1_s2_CMG154_CA1_s2_148.t	0.718022
CMG154_CA1_s2_CMG154_CA1_s2_15.t	0.552438
CMG154_CA1_s2_CMG154_CA1_s2_150.t	0.482682
CMG154_CA1_s2_CMG154_CA1_s2_152.t	0.941811
CMG154_CA1_s2_CMG154_CA1_s2_153.t	0.826827
CMG154_CA1_s2_CMG154_CA1_s2_154.t	0.953614
CMG154_CA1_s2_CMG154_CA1_s2_155.t	0.877837
CMG154_CA1_s2_CMG154_CA1_s2_156.t	0.906016
CMG154_CA1_s2_CMG154_CA1_s2_158.t	0.766144
CMG154_CA1_s2_CMG154_CA1_s2_159.t	0.492665
CMG154_CA1_s2_CMG154_CA1_s2_16.t	0.848915
CMG154_CA1_s2_CMG154_CA1_s2_161.t	0.470958
CMG154_CA1_s2_CMG154_CA1_s2_162.t	0.732823
CMG154_CA1_s2_CMG154_CA1_s2_165.t	0.388623
CMG154_CA1_s2_CMG154_CA1_s2_167.t	0.885003
CMG154_CA1_s2_CMG154_CA1_s2_168.t	-0.010392
CMG154_CA1_s2_CMG154_CA1_s2_17.t	0.753865
CMG154_CA1_s2_CMG154_CA1_s2_170.t	-0.000127945
CMG154_CA1_s2_CMG154_CA1_s2_171.t	0.659269
CMG154_CA1_s2_CMG154_CA1_s2_173.t	0.524345
CMG154_CA1_s2_CMG154_CA1_s2_174.t	0.412767
CMG154_CA1_s2_CMG154_CA1_s2_175.t	0.882144
CMG154_CA1_s2_CMG154_CA1_s2_176.t	0.83238
CMG154_CA1_s2_CMG154_CA1_s2_177.t	0.62404
CMG154_CA1_s2_CMG154_CA1_s2_178.t	0.68833
CMG154_CA1_s2_CMG154_CA1_s2_179.t	0.826714
CMG154_CA1_s2_CMG154_CA1_s2_18.t	0.722092
CMG154_CA1_s2_CMG154_CA1_s2_180.t	0.661453
CMG154_CA1_s2_CMG154_CA1_s2_181.t	0.130009
CMG154_CA1_s2_CMG154_CA1_s2_182.t	0.118559
CMG154_CA1_s2_CMG154_CA1_s2_183.t	0.438264
CMG154_CA1_s2_CMG154_CA1_s2_184.t	0.61909
CMG154_CA1_s2_CMG154_CA1_s2_185.t	0.21848
CMG154_CA1_s2_CMG154_CA1_s2_186.t	0.673451
CMG154_CA1_s2_CMG154_CA1_s2_188.t	0.619019
CMG154_CA1_s2_CMG154_CA1_s2_189.t	0.875429
CMG154_CA1_s2_CMG154_CA1_s2_19.t	0.426088
CMG154_CA1_s2_CMG154_CA1_s2_190.t	0.845192
CMG154_CA1_s2_CMG154_CA1_s2_191.t	0.696773
CMG154_CA1_s2_CMG154_CA1_s2_192.t	0.81329
CMG154_CA1_s2_CMG154_CA1_s2_194.t	0.737971
CMG154_CA1_s2_CMG154_CA1_s2_195.t	0.630875
CMG154_CA1_s2_CMG154_CA1_s2_196.t	0.727716
CMG154_CA1_s2_CMG154_CA1_s2_197.t	0.815064
CMG154_CA1_s2_CMG154_CA1_s2_198.t	0.84486
CMG154_CA1_s2_CMG154_CA1_s2_199.t	0.903402
CMG154_CA1_s2_CMG154_CA1_s2_2.t	0.812359
CMG154_CA1_s2_CMG154_CA1_s2_20.t	0.827078
CMG154_CA1_s2_CMG154_CA1_s2_201.t	0.643854
CMG154_CA1_s2_CMG154_CA1_s2_203.t	0.764793
CMG154_CA1_s2_CMG154_CA1_s2_204.t	0.650417
CMG154_CA1_s2_CMG154_CA1_s2_205.t	0.857602
CMG154_CA1_s2_CMG154_CA1_s2_208.t	0.338751
CMG154_CA1_s2_CMG154_CA1_s2_209.t	0.843297
CMG154_CA1_s2_CMG154_CA1_s2_21.t	0.632069
CMG154_CA1_s2_CMG154_CA1_s2_211.t	0.719438
CMG154_CA1_s2_CMG154_CA1_s2_213.t	0.621297
CMG154_CA1_s2_CMG154_CA1_s2_214.t	0.656996
CMG154_CA1_s2_CMG154_CA1_s2_215.t	0.821514
CMG154_CA1_s2_CMG154_CA1_s2_216.t	0.540311
CMG154_CA1_s2_CMG154_CA1_s2_217.t	0.863566
CMG154_CA1_s2_CMG154_CA1_s2_218.t	0.499074
CMG154_CA1_s2_CMG154_CA1_s2_22.t	0.682406
CMG154_CA1_s2_CMG154_CA1_s2_220.t	0.67498
CMG154_CA1_s2_CMG154_CA1_s2_221.t	0.327185
CMG154_CA1_s2_CMG154_CA1_s2_222.t	0.884065
CMG154_CA1_s2_CMG154_CA1_s2_224.t	0.499777
CMG154_CA1_s2_CMG154_CA1_s2_225.t	0.885668
CMG154_CA1_s2_CMG154_CA1_s2_226.t	0.471462
CMG154_CA1_s2_CMG154_CA1_s2_227.t	0.240326
CMG154_CA1_s2_CMG154_CA1_s2_228.t	0.461965
CMG154_CA1_s2_CMG154_CA1_s2_229.t	0.698392
CMG154_CA1_s2_CMG154_CA1_s2_23.t	0.803209
CMG154_CA1_s2_CMG154_CA1_s2_231.t	0.707745
CMG154_CA1_s2_CMG154_CA1_s2_232.t	0.165643
CMG154_CA1_s2_CMG154_CA1_s2_234.t	0.59772
CMG154_CA1_s2_CMG154_CA1_s2_235.t	0.908771
CMG154_CA1_s2_CMG154_CA1_s2_236.t	0.50715
CMG154_CA1_s2_CMG154_CA1_s2_237.t	0.616741
CMG154_CA1_s2_CMG154_CA1_s2_238.t	0.752314
CMG154_CA1_s2_CMG154_CA1_s2_239.t	0.659241
CMG154_CA1_s2_CMG154_CA1_s2_24.t	0.81279
CMG154_CA1_s2_CMG154_CA1_s2_241.t	0.861437
CMG154_CA1_s2_CMG154_CA1_s2_242.t	0.680462
CMG154_CA1_s2_CMG154_CA1_s2_245.t	0.850781
CMG154_CA1_s2_CMG154_CA1_s2_246.t	0.695573
CMG154_CA1_s2_CMG154_CA1_s2_247.t	0.858369
CMG154_CA1_s2_CMG154_CA1_s2_25.t	0.308196
CMG154_CA1_s2_CMG154_CA1_s2_250.t	0.386451
CMG154_CA1_s2_CMG154_CA1_s2_252.t	0.495362
CMG154_CA1_s2_CMG154_CA1_s2_253.t	0.347067
CMG154_CA1_s2_CMG154_CA1_s2_256.t	0.669616
CMG154_CA1_s2_CMG154_CA1_s2_257.t	0.410458
CMG154_CA1_s2_CMG154_CA1_s2_259.t	0.853914
CMG154_CA1_s2_CMG154_CA1_s2_26.t	0.937986
CMG154_CA1_s2_CMG154_CA1_s2_260.t	0.776425
CMG154_CA1_s2_CMG154_CA1_s2_262.t	0.608515
CMG154_CA1_s2_CMG154_CA1_s2_263.t	0.898819
CMG154_CA1_s2_CMG154_CA1_s2_264.t	0.736826
CMG154_CA1_s2_CMG154_CA1_s2_266.t	0.529007
CMG154_CA1_s2_CMG154_CA1_s2_267.t	0.792644
CMG154_CA1_s2_CMG154_CA1_s2_268.t	0.166466
CMG154_CA1_s2_CMG154_CA1_s2_269.t	0.571687
CMG154_CA1_s2_CMG154_CA1_s2_27.t	0.702557
CMG154_CA1_s2_CMG154_CA1_s2_270.t	0.24821
CMG154_CA1_s2_CMG154_CA1_s2_271.t	0.68155
CMG154_CA1_s2_CMG154_CA1_s2_274.t	0.471236
CMG154_CA1_s2_CMG154_CA1_s2_275.t	0.395629
CMG154_CA1_s2_CMG154_CA1_s2_276.t	0.663906
CMG154_CA1_s2_CMG154_CA1_s2_277.t	0.608166
CMG154_CA1_s2_CMG154_CA1_s2_278.t	0.637367
CMG154_CA1_s2_CMG154_CA1_s2_28.t	0.633213
CMG154_CA1_s2_CMG154_CA1_s2_281.t	0.355665
CMG154_CA1_s2_CMG154_CA1_s2_284.t	0.196038
CMG154_CA1_s2_CMG154_CA1_s2_286.t	0.129463
CMG154_CA1_s2_CMG154_CA1_s2_287.t	0.830661
CMG154_CA1_s2_CMG154_CA1_s2_288.t	0.930136
CMG154_CA1_s2_CMG154_CA1_s2_289.t	0.881914
CMG154_CA1_s2_CMG154_CA1_s2_290.t	0.694878
CMG154_CA1_s2_CMG154_CA1_s2_294.t	NA
CMG154_CA1_s2_CMG154_CA1_s2_295.t	0.701454
CMG154_CA1_s2_CMG154_CA1_s2_296.t	0.181886
CMG154_CA1_s2_CMG154_CA1_s2_299.t	0.518417
CMG154_CA1_s2_CMG154_CA1_s2_30.t	0.578811
CMG154_CA1_s2_CMG154_CA1_s2_300.t	0.877448
CMG154_CA1_s2_CMG154_CA1_s2_301.t	0.41945
CMG154_CA1_s2_CMG154_CA1_s2_305.t	0.482253
CMG154_CA1_s2_CMG154_CA1_s2_308.t	-0.141281
CMG154_CA1_s2_CMG154_CA1_s2_309.t	-0.0245902
CMG154_CA1_s2_CMG154_CA1_s2_31.t	0.394023
CMG154_CA1_s2_CMG154_CA1_s2_310.t	0.635379
CMG154_CA1_s2_CMG154_CA1_s2_311.t	0.700497
CMG154_CA1_s2_CMG154_CA1_s2_312.t	0.158303
CMG154_CA1_s2_CMG154_CA1_s2_313.t	0.565176
CMG154_CA1_s2_CMG154_CA1_s2_314.t	0.6655
CMG154_CA1_s2_CMG154_CA1_s2_315.t	0.763979
CMG154_CA1_s2_CMG154_CA1_s2_316.t	0.660679
CMG154_CA1_s2_CMG154_CA1_s2_317.t	0.626817
CMG154_CA1_s2_CMG154_CA1_s2_318.t	0.914911
CMG154_CA1_s2_CMG154_CA1_s2_32.t	0.874965
CMG154_CA1_s2_CMG154_CA1_s2_320.t	0.853141
CMG154_CA1_s2_CMG154_CA1_s2_321.t	-0.16261
CMG154_CA1_s2_CMG154_CA1_s2_326.t	0.792682
CMG154_CA1_s2_CMG154_CA1_s2_327.t	0.867408
CMG154_CA1_s2_CMG154_CA1_s2_328.t	0.598288
CMG154_CA1_s2_CMG154_CA1_s2_329.t	0.729764
CMG154_CA1_s2_CMG154_CA1_s2_33.t	0.466466
CMG154_CA1_s2_CMG154_CA1_s2_331.t	0.791639
CMG154_CA1_s2_CMG154_CA1_s2_332.t	0.573181
CMG154_CA1_s2_CMG154_CA1_s2_334.t	0.293444
CMG154_CA1_s2_CMG154_CA1_s2_335.t	0.281286
CMG154_CA1_s2_CMG154_CA1_s2_336.t	0.777452
CMG154_CA1_s2_CMG154_CA1_s2_34.t	0.883695
CMG154_CA1_s2_CMG154_CA1_s2_343.t	0.652396
CMG154_CA1_s2_CMG154_CA1_s2_345.t	0.813463
CMG154_CA1_s2_CMG154_CA1_s2_349.t	0.676231
CMG154_CA1_s2_CMG154_CA1_s2_35.t	0.573671
CMG154_CA1_s2_CMG154_CA1_s2_350.t	0.0944682
CMG154_CA1_s2_CMG154_CA1_s2_351.t	0.783082
CMG154_CA1_s2_CMG154_CA1_s2_352.t	0.433064
CMG154_CA1_s2_CMG154_CA1_s2_354.t	0.811563
CMG154_CA1_s2_CMG154_CA1_s2_355.t	0.820436
CMG154_CA1_s2_CMG154_CA1_s2_357.t	0.798095
CMG154_CA1_s2_CMG154_CA1_s2_359.t	-0.14546
CMG154_CA1_s2_CMG154_CA1_s2_36.t	0.823026
CMG154_CA1_s2_CMG154_CA1_s2_361.t	0.755308
CMG154_CA1_s2_CMG154_CA1_s2_362.t	0.613892
CMG154_CA1_s2_CMG154_CA1_s2_363.t	0.229954
CMG154_CA1_s2_CMG154_CA1_s2_364.t	0.215818
CMG154_CA1_s2_CMG154_CA1_s2_366.t	0.664004
CMG154_CA1_s2_CMG154_CA1_s2_367.t	0.923871
CMG154_CA1_s2_CMG154_CA1_s2_369.t	0.483346
CMG154_CA1_s2_CMG154_CA1_s2_37.t	0.741177
CMG154_CA1_s2_CMG154_CA1_s2_370.t	0.547816
CMG154_CA1_s2_CMG154_CA1_s2_371.t	0.85682
CMG154_CA1_s2_CMG154_CA1_s2_372.t	0.752428
CMG154_CA1_s2_CMG154_CA1_s2_379.t	0.721078
CMG154_CA1_s2_CMG154_CA1_s2_38.t	0.670078
CMG154_CA1_s2_CMG154_CA1_s2_381.t	0.4945
CMG154_CA1_s2_CMG154_CA1_s2_383.t	0.718242
CMG154_CA1_s2_CMG154_CA1_s2_384.t	NA
CMG154_CA1_s2_CMG154_CA1_s2_385.t	0.66841
CMG154_CA1_s2_CMG154_CA1_s2_389.t	0.691172
CMG154_CA1_s2_CMG154_CA1_s2_39.t	0.855159
CMG154_CA1_s2_CMG154_CA1_s2_391.t	0.813989
CMG154_CA1_s2_CMG154_CA1_s2_392.t	NA
CMG154_CA1_s2_CMG154_CA1_s2_393.t	0.487961
CMG154_CA1_s2_CMG154_CA1_s2_395.t	0.667011
CMG154_CA1_s2_CMG154_CA1_s2_4.t	0.799131
CMG154_CA1_s2_CMG154_CA1_s2_40.t	0.838605
CMG154_CA1_s2_CMG154_CA1_s2_401.t	0.417681
CMG154_CA1_s2_CMG154_CA1_s2_404.t	0.607219
CMG154_CA1_s2_CMG154_CA1_s2_408.t	0.0467176
CMG154_CA1_s2_CMG154_CA1_s2_419.t	NA
CMG154_CA1_s2_CMG154_CA1_s2_42.t	0.723493
CMG154_CA1_s2_CMG154_CA1_s2_43.t	0.810444
CMG154_CA1_s2_CMG154_CA1_s2_430.t	NA
CMG154_CA1_s2_CMG154_CA1_s2_44.t	0.821225
CMG154_CA1_s2_CMG154_CA1_s2_45.t	0.721304
CMG154_CA1_s2_CMG154_CA1_s2_46.t	0.711386
CMG154_CA1_s2_CMG154_CA1_s2_47.t	0.538203
CMG154_CA1_s2_CMG154_CA1_s2_48.t	0.658101
CMG154_CA1_s2_CMG154_CA1_s2_49.t	0.889016
CMG154_CA1_s2_CMG154_CA1_s2_5.t	0.906445
CMG154_CA1_s2_CMG154_CA1_s2_50.t	0.876625
CMG154_CA1_s2_CMG154_CA1_s2_51.t	0.445572
CMG154_CA1_s2_CMG154_CA1_s2_53.t	0.900595
CMG154_CA1_s2_CMG154_CA1_s2_54.t	0.807469
CMG154_CA1_s2_CMG154_CA1_s2_56.t	0.537144
CMG154_CA1_s2_CMG154_CA1_s2_57.t	0.893454
CMG154_CA1_s2_CMG154_CA1_s2_58.t	0.636156
CMG154_CA1_s2_CMG154_CA1_s2_59.t	0.677046
CMG154_CA1_s2_CMG154_CA1_s2_6.t	0.799453
CMG154_CA1_s2_CMG154_CA1_s2_60.t	0.43991
CMG154_CA1_s2_CMG154_CA1_s2_61.t	0.734655
CMG154_CA1_s2_CMG154_CA1_s2_62.t	0.419923
CMG154_CA1_s2_CMG154_CA1_s2_63.t	0.896776
CMG154_CA1_s2_CMG154_CA1_s2_64.t	0.616495
CMG154_CA1_s2_CMG154_CA1_s2_66.t	0.88405
CMG154_CA1_s2_CMG154_CA1_s2_67.t	0.631485
CMG154_CA1_s2_CMG154_CA1_s2_68.t	0.717352
CMG154_CA1_s2_CMG154_CA1_s2_69.t	0.835431
CMG154_CA1_s2_CMG154_CA1_s2_7.t	0.395978
CMG154_CA1_s2_CMG154_CA1_s2_70.t	0.354586
CMG154_CA1_s2_CMG154_CA1_s2_73.t	0.40598
CMG154_CA1_s2_CMG154_CA1_s2_74.t	0.841164
CMG154_CA1_s2_CMG154_CA1_s2_76.t	0.649981
CMG154_CA1_s2_CMG154_CA1_s2_77.t	0.777131
CMG154_CA1_s2_CMG154_CA1_s2_78.t	0.53203
CMG154_CA1_s2_CMG154_CA1_s2_79.t	0.798448
CMG154_CA1_s2_CMG154_CA1_s2_81.t	0.758989
CMG154_CA1_s2_CMG154_CA1_s2_82.t	0.897896
CMG154_CA1_s2_CMG154_CA1_s2_83.t	0.155118
CMG154_CA1_s2_CMG154_CA1_s2_85.t	0.780533
CMG154_CA1_s2_CMG154_CA1_s2_86.t	0.714357
CMG154_CA1_s2_CMG154_CA1_s2_87.t	0.621383
CMG154_CA1_s2_CMG154_CA1_s2_88.t	0.469331
CMG154_CA1_s2_CMG154_CA1_s2_89.t	0.430716
CMG154_CA1_s2_CMG154_CA1_s2_9.t	0.797822
CMG154_CA1_s2_CMG154_CA1_s2_90.t	0.586168
CMG154_CA1_s2_CMG154_CA1_s2_91.t	0.945104
CMG154_CA1_s2_CMG154_CA1_s2_93.t	0.508515
CMG154_CA1_s2_CMG154_CA1_s2_94.t	0.533165
CMG154_CA1_s2_CMG154_CA1_s2_95.t	0.840888
CMG154_CA1_s2_CMG154_CA1_s2_96.t	0.747715
CMG154_CA1_s2_CMG154_CA1_s2_98.t	0.82833
CMG154_CA1_s3_CMG154_CA1_s3_1.t	0.562076
CMG154_CA1_s3_CMG154_CA1_s3_10.t	0.507173
CMG154_CA1_s3_CMG154_CA1_s3_100.t	0.883194
CMG154_CA1_s3_CMG154_CA1_s3_101.t	0.921585
CMG154_CA1_s3_CMG154_CA1_s3_102.t	0.355879
CMG154_CA1_s3_CMG154_CA1_s3_103.t	0.745963
CMG154_CA1_s3_CMG154_CA1_s3_104.t	0.627465
CMG154_CA1_s3_CMG154_CA1_s3_106.t	0.770884
CMG154_CA1_s3_CMG154_CA1_s3_107.t	0.881797
CMG154_CA1_s3_CMG154_CA1_s3_108.t	0.60656
CMG154_CA1_s3_CMG154_CA1_s3_109.t	0.687474
CMG154_CA1_s3_CMG154_CA1_s3_11.t	0.698869
CMG154_CA1_s3_CMG154_CA1_s3_110.t	0.635703
CMG154_CA1_s3_CMG154_CA1_s3_112.t	0.867402
CMG154_CA1_s3_CMG154_CA1_s3_115.t	0.629569
CMG154_CA1_s3_CMG154_CA1_s3_116.t	0.574212
CMG154_CA1_s3_CMG154_CA1_s3_117.t	0.573713
CMG154_CA1_s3_CMG154_CA1_s3_118.t	0.378868
CMG154_CA1_s3_CMG154_CA1_s3_119.t	0.28201
CMG154_CA1_s3_CMG154_CA1_s3_12.t	0.668491
CMG154_CA1_s3_CMG154_CA1_s3_120.t	0.902613
CMG154_CA1_s3_CMG154_CA1_s3_121.t	0.765466
CMG154_CA1_s3_CMG154_CA1_s3_123.t	0.0481009
CMG154_CA1_s3_CMG154_CA1_s3_126.t	0.747897
CMG154_CA1_s3_CMG154_CA1_s3_13.t	0.892865
CMG154_CA1_s3_CMG154_CA1_s3_131.t	0.926354
CMG154_CA1_s3_CMG154_CA1_s3_132.t	0.655586
CMG154_CA1_s3_CMG154_CA1_s3_133.t	0.883056
CMG154_CA1_s3_CMG154_CA1_s3_134.t	0.6399
CMG154_CA1_s3_CMG154_CA1_s3_135.t	0.87874
CMG154_CA1_s3_CMG154_CA1_s3_136.t	0.709617
CMG154_CA1_s3_CMG154_CA1_s3_137.t	0.514984
CMG154_CA1_s3_CMG154_CA1_s3_139.t	0.747033
CMG154_CA1_s3_CMG154_CA1_s3_14.t	0.681804
CMG154_CA1_s3_CMG154_CA1_s3_142.t	0.873388
CMG154_CA1_s3_CMG154_CA1_s3_143.t	0.496683
CMG154_CA1_s3_CMG154_CA1_s3_144.t	0.787631
CMG154_CA1_s3_CMG154_CA1_s3_145.t	0.350593
CMG154_CA1_s3_CMG154_CA1_s3_147.t	0.742827
CMG154_CA1_s3_CMG154_CA1_s3_148.t	0.587988
CMG154_CA1_s3_CMG154_CA1_s3_149.t	0.538688
CMG154_CA1_s3_CMG154_CA1_s3_151.t	0.11922
CMG154_CA1_s3_CMG154_CA1_s3_152.t	0.46696
CMG154_CA1_s3_CMG154_CA1_s3_153.t	0.678652
CMG154_CA1_s3_CMG154_CA1_s3_154.t	0.728179
CMG154_CA1_s3_CMG154_CA1_s3_155.t	0.826377
CMG154_CA1_s3_CMG154_CA1_s3_156.t	0.285501
CMG154_CA1_s3_CMG154_CA1_s3_158.t	0.0746134
CMG154_CA1_s3_CMG154_CA1_s3_16.t	0.631053
CMG154_CA1_s3_CMG154_CA1_s3_160.t	0.702308
CMG154_CA1_s3_CMG154_CA1_s3_161.t	0.68259
CMG154_CA1_s3_CMG154_CA1_s3_164.t	0.712925
CMG154_CA1_s3_CMG154_CA1_s3_165.t	0.473388
CMG154_CA1_s3_CMG154_CA1_s3_166.t	0.341179
CMG154_CA1_s3_CMG154_CA1_s3_167.t	0.207732
CMG154_CA1_s3_CMG154_CA1_s3_168.t	0.536374
CMG154_CA1_s3_CMG154_CA1_s3_169.t	0.421711
CMG154_CA1_s3_CMG154_CA1_s3_17.t	0.788878
CMG154_CA1_s3_CMG154_CA1_s3_170.t	0.778879
CMG154_CA1_s3_CMG154_CA1_s3_175.t	0.715466
CMG154_CA1_s3_CMG154_CA1_s3_177.t	0.771899
CMG154_CA1_s3_CMG154_CA1_s3_18.t	0.762657
CMG154_CA1_s3_CMG154_CA1_s3_180.t	0.543583
CMG154_CA1_s3_CMG154_CA1_s3_181.t	0.684965
CMG154_CA1_s3_CMG154_CA1_s3_182.t	0.677203
CMG154_CA1_s3_CMG154_CA1_s3_183.t	0.898159
CMG154_CA1_s3_CMG154_CA1_s3_184.t	0.751827
CMG154_CA1_s3_CMG154_CA1_s3_186.t	0.691668
CMG154_CA1_s3_CMG154_CA1_s3_187.t	0.167037
CMG154_CA1_s3_CMG154_CA1_s3_189.t	0.297256
CMG154_CA1_s3_CMG154_CA1_s3_19.t	0.838114
CMG154_CA1_s3_CMG154_CA1_s3_191.t	0.53211
CMG154_CA1_s3_CMG154_CA1_s3_192.t	0.163326
CMG154_CA1_s3_CMG154_CA1_s3_193.t	0.363705
CMG154_CA1_s3_CMG154_CA1_s3_194.t	0.734194
CMG154_CA1_s3_CMG154_CA1_s3_195.t	-0.0493682
CMG154_CA1_s3_CMG154_CA1_s3_196.t	0.529993
CMG154_CA1_s3_CMG154_CA1_s3_197.t	0.409599
CMG154_CA1_s3_CMG154_CA1_s3_198.t	0.659332
CMG154_CA1_s3_CMG154_CA1_s3_199.t	0.82271
CMG154_CA1_s3_CMG154_CA1_s3_2.t	0.4776
CMG154_CA1_s3_CMG154_CA1_s3_20.t	0.774444
CMG154_CA1_s3_CMG154_CA1_s3_200.t	0.752132
CMG154_CA1_s3_CMG154_CA1_s3_201.t	0.775521
CMG154_CA1_s3_CMG154_CA1_s3_203.t	0.766349
CMG154_CA1_s3_CMG154_CA1_s3_205.t	0.440357
CMG154_CA1_s3_CMG154_CA1_s3_206.t	0.594156
CMG154_CA1_s3_CMG154_CA1_s3_207.t	0.382813
CMG154_CA1_s3_CMG154_CA1_s3_208.t	0.445012
CMG154_CA1_s3_CMG154_CA1_s3_21.t	0.596113
CMG154_CA1_s3_CMG154_CA1_s3_210.t	0.597236
CMG154_CA1_s3_CMG154_CA1_s3_212.t	0.617703
CMG154_CA1_s3_CMG154_CA1_s3_214.t	0.683731
CMG154_CA1_s3_CMG154_CA1_s3_215.t	0.864219
CMG154_CA1_s3_CMG154_CA1_s3_217.t	0.581724
CMG154_CA1_s3_CMG154_CA1_s3_218.t	0.393883
CMG154_CA1_s3_CMG154_CA1_s3_219.t	0.32077
CMG154_CA1_s3_CMG154_CA1_s3_22.t	0.841928
CMG154_CA1_s3_CMG154_CA1_s3_227.t	0.832249
CMG154_CA1_s3_CMG154_CA1_s3_228.t	0.572934
CMG154_CA1_s3_CMG154_CA1_s3_229.t	0.420922
CMG154_CA1_s3_CMG154_CA1_s3_23.t	0.799093
CMG154_CA1_s3_CMG154_CA1_s3_232.t	0.889353
CMG154_CA1_s3_CMG154_CA1_s3_237.t	0.153091
CMG154_CA1_s3_CMG154_CA1_s3_239.t	0.786078
CMG154_CA1_s3_CMG154_CA1_s3_24.t	0.748162
CMG154_CA1_s3_CMG154_CA1_s3_242.t	0.571068
CMG154_CA1_s3_CMG154_CA1_s3_244.t	0.63866
CMG154_CA1_s3_CMG154_CA1_s3_245.t	0.702093
CMG154_CA1_s3_CMG154_CA1_s3_247.t	0.627066
CMG154_CA1_s3_CMG154_CA1_s3_249.t	0.499717
CMG154_CA1_s3_CMG154_CA1_s3_25.t	0.884952
CMG154_CA1_s3_CMG154_CA1_s3_250.t	0.301856
CMG154_CA1_s3_CMG154_CA1_s3_252.t	0.610798
CMG154_CA1_s3_CMG154_CA1_s3_253.t	0.610823
CMG154_CA1_s3_CMG154_CA1_s3_254.t	0.00426597
CMG154_CA1_s3_CMG154_CA1_s3_256.t	0.785787
CMG154_CA1_s3_CMG154_CA1_s3_259.t	0.229797
CMG154_CA1_s3_CMG154_CA1_s3_26.t	0.473815
CMG154_CA1_s3_CMG154_CA1_s3_263.t	0.572531
CMG154_CA1_s3_CMG154_CA1_s3_266.t	0.747575
CMG154_CA1_s3_CMG154_CA1_s3_268.t	-0.0251814
CMG154_CA1_s3_CMG154_CA1_s3_27.t	0.917689
CMG154_CA1_s3_CMG154_CA1_s3_274.t	0.844592
CMG154_CA1_s3_CMG154_CA1_s3_277.t	0.254663
CMG154_CA1_s3_CMG154_CA1_s3_279.t	0.878638
CMG154_CA1_s3_CMG154_CA1_s3_28.t	0.694944
CMG154_CA1_s3_CMG154_CA1_s3_281.t	0.762911
CMG154_CA1_s3_CMG154_CA1_s3_282.t	0.329112
CMG154_CA1_s3_CMG154_CA1_s3_284.t	0.332588
CMG154_CA1_s3_CMG154_CA1_s3_285.t	0.926534
CMG154_CA1_s3_CMG154_CA1_s3_289.t	0.606316
CMG154_CA1_s3_CMG154_CA1_s3_29.t	0.464344
CMG154_CA1_s3_CMG154_CA1_s3_291.t	0.862201
CMG154_CA1_s3_CMG154_CA1_s3_293.t	0.53761
CMG154_CA1_s3_CMG154_CA1_s3_299.t	0.749319
CMG154_CA1_s3_CMG154_CA1_s3_3.t	0.617931
CMG154_CA1_s3_CMG154_CA1_s3_30.t	0.691825
CMG154_CA1_s3_CMG154_CA1_s3_300.t	0.417237
CMG154_CA1_s3_CMG154_CA1_s3_305.t	0.730783
CMG154_CA1_s3_CMG154_CA1_s3_306.t	0.645466
CMG154_CA1_s3_CMG154_CA1_s3_308.t	0.839163
CMG154_CA1_s3_CMG154_CA1_s3_31.t	0.360073
CMG154_CA1_s3_CMG154_CA1_s3_312.t	0.700491
CMG154_CA1_s3_CMG154_CA1_s3_318.t	0.676226
CMG154_CA1_s3_CMG154_CA1_s3_319.t	0.87344
CMG154_CA1_s3_CMG154_CA1_s3_32.t	0.196858
CMG154_CA1_s3_CMG154_CA1_s3_322.t	0.919219
CMG154_CA1_s3_CMG154_CA1_s3_33.t	0.509338
CMG154_CA1_s3_CMG154_CA1_s3_34.t	0.707432
CMG154_CA1_s3_CMG154_CA1_s3_35.t	0.366455
CMG154_CA1_s3_CMG154_CA1_s3_38.t	0.800493
CMG154_CA1_s3_CMG154_CA1_s3_39.t	0.768051
CMG154_CA1_s3_CMG154_CA1_s3_4.t	0.90691
CMG154_CA1_s3_CMG154_CA1_s3_41.t	0.538808
CMG154_CA1_s3_CMG154_CA1_s3_42.t	0.719778
CMG154_CA1_s3_CMG154_CA1_s3_43.t	0.571206
CMG154_CA1_s3_CMG154_CA1_s3_44.t	0.626621
CMG154_CA1_s3_CMG154_CA1_s3_45.t	0.409138
CMG154_CA1_s3_CMG154_CA1_s3_46.t	0.605919
CMG154_CA1_s3_CMG154_CA1_s3_47.t	0.620535
CMG154_CA1_s3_CMG154_CA1_s3_48.t	0.857203
CMG154_CA1_s3_CMG154_CA1_s3_49.t	0.649687
CMG154_CA1_s3_CMG154_CA1_s3_5.t	0.565729
CMG154_CA1_s3_CMG154_CA1_s3_50.t	0.436262
CMG154_CA1_s3_CMG154_CA1_s3_51.t	0.236956
CMG154_CA1_s3_CMG154_CA1_s3_52.t	0.645255
CMG154_CA1_s3_CMG154_CA1_s3_53.t	0.458575
CMG154_CA1_s3_CMG154_CA1_s3_54.t	0.732922
CMG154_CA1_s3_CMG154_CA1_s3_55.t	0.703401
CMG154_CA1_s3_CMG154_CA1_s3_56.t	0.847951
CMG154_CA1_s3_CMG154_CA1_s3_57.t	0.712646
CMG154_CA1_s3_CMG154_CA1_s3_58.t	0.657808
CMG154_CA1_s3_CMG154_CA1_s3_59.t	0.597185
CMG154_CA1_s3_CMG154_CA1_s3_60.t	0.807428
CMG154_CA1_s3_CMG154_CA1_s3_61.t	0.843918
CMG154_CA1_s3_CMG154_CA1_s3_62.t	0.73478
CMG154_CA1_s3_CMG154_CA1_s3_63.t	0.931813
CMG154_CA1_s3_CMG154_CA1_s3_66.t	0.405494
CMG154_CA1_s3_CMG154_CA1_s3_67.t	0.743792
CMG154_CA1_s3_CMG154_CA1_s3_68.t	0.590214
CMG154_CA1_s3_CMG154_CA1_s3_69.t	0.504288
CMG154_CA1_s3_CMG154_CA1_s3_7.t	0.863484
CMG154_CA1_s3_CMG154_CA1_s3_70.t	0.33418
CMG154_CA1_s3_CMG154_CA1_s3_71.t	0.841352
CMG154_CA1_s3_CMG154_CA1_s3_73.t	0.489555
CMG154_CA1_s3_CMG154_CA1_s3_74.t	0.872482
CMG154_CA1_s3_CMG154_CA1_s3_75.t	0.671582
CMG154_CA1_s3_CMG154_CA1_s3_76.t	0.778732
CMG154_CA1_s3_CMG154_CA1_s3_77.t	0.756328
CMG154_CA1_s3_CMG154_CA1_s3_78.t	0.733812
CMG154_CA1_s3_CMG154_CA1_s3_79.t	0.733722
CMG154_CA1_s3_CMG154_CA1_s3_8.t	0.951131
CMG154_CA1_s3_CMG154_CA1_s3_81.t	0.520095
CMG154_CA1_s3_CMG154_CA1_s3_82.t	0.390852
CMG154_CA1_s3_CMG154_CA1_s3_83.t	0.688895
CMG154_CA1_s3_CMG154_CA1_s3_85.t	0.518778
CMG154_CA1_s3_CMG154_CA1_s3_87.t	0.629127
CMG154_CA1_s3_CMG154_CA1_s3_88.t	0.77964
CMG154_CA1_s3_CMG154_CA1_s3_89.t	0.491827
CMG154_CA1_s3_CMG154_CA1_s3_9.t	0.625234
CMG154_CA1_s3_CMG154_CA1_s3_90.t	0.621283
CMG154_CA1_s3_CMG154_CA1_s3_91.t	0.757487
CMG154_CA1_s3_CMG154_CA1_s3_92.t	0.77591
CMG154_CA1_s3_CMG154_CA1_s3_93.t	0.847733
CMG154_CA1_s3_CMG154_CA1_s3_94.t	0.815938
CMG154_CA1_s3_CMG154_CA1_s3_95.t	0.321026
CMG154_CA1_s3_CMG154_CA1_s3_96.t	0.621338
CMG154_CA1_s3_CMG154_CA1_s3_97.t	0.594109
CMG154_CA1_s3_CMG154_CA1_s3_98.t	0.823772
CMG154_CA1_s3_CMG154_CA1_s3_99.t	0.68953
CMG159_recut_s6_TT1_1.t	0.751174
CMG159_recut_s6_TT1_2.t	0.717561
CMG159_recut_s6_TT1_3.t	0.563559
CMG159_recut_s6_TT1_4.t	0.248012
CMG159_recut_s6_TT1_5.t	0.756135
CMG159_recut_s6_TT1_6.t	0.820389
CMG159_recut_s6_TT1_7.t	0.612366
CMG159_recut_s6_TT2_1.t	0.127909
CMG159_recut_s6_TT2_2.t	-0.264422
CMG159_recut_s6_TT2_3.t	0.526692
CMG159_recut_s6_TT2_4.t	0.474706
CMG159_recut_s6_TT2_5.t	0.3457
CMG159_recut_s6_TT2_6.t	0.770956
CMG159_recut_s6_TT2_7.t	0.593312
CMG159_recut_s6_TT2_8.t	0.334968
CMG159_recut_s6_TT4_1.t	0.292768
CMG159_recut_s6_TT4_2.t	0.713203
CMG159_recut_s6_TT4_3.t	0.557256
CMG159_recut_s6_TT4_4.t	0.861669
CMG159_recut_s6_TT4_5.t	0.894799
CMG159_recut_s6_TT4_6.t	0.870716
CMG159_recut_s6_TT6_1.t	0.600671
CMG159_recut_s6_TT6_2.t	0.778564
CMG159_recut_s6_TT6_3.t	0.353078
CMG159_recut_s6_TT6_4.t	0.435022
CMG159_recut_s6_TT6_5.t	0.622415
CMG159_recut_s6_TT6_6.t	0.440158
CMG159_recut_s6_TT6_7.t	0.229608
CMG159_recut_s6_TT6_8.t	0.772815
CMG159_recut_s7_TT1_1.t	0.177745
CMG159_recut_s7_TT1_2.t	0.828027
CMG159_recut_s7_TT1_3.t	0.788248
CMG159_recut_s7_TT1_4.t	-0.102141
CMG159_recut_s7_TT1_5.t	0.862021
CMG159_recut_s7_TT1_6.t	0.550488
CMG159_recut_s7_TT2_1.t	0.368812
CMG159_recut_s7_TT2_10.t	0.838301
CMG159_recut_s7_TT2_2.t	0.629623
CMG159_recut_s7_TT2_3.t	0.103841
CMG159_recut_s7_TT2_4.t	0.510367
CMG159_recut_s7_TT2_5.t	0.16973
CMG159_recut_s7_TT2_7.t	0.49652
CMG159_recut_s7_TT2_8.t	0.178884
CMG159_recut_s7_TT2_9.t	0.398085
CMG159_recut_s7_TT3_1.t	0.379372
CMG159_recut_s7_TT3_2.t	0.375876
CMG159_recut_s7_TT3_3.t	0.396889
CMG159_recut_s7_TT4_1.t	0.487012
CMG159_recut_s7_TT4_2.t	0.63131
CMG159_recut_s7_TT4_3.t	0.402135
CMG159_recut_s7_TT6_1.t	0.680528
CMG159_recut_s7_TT6_2.t	NA
CMG159_recut_s7_TT6_3.t	0.769849
CMG159_recut_s7_TT6_4.t	0.525798
CMG159_recut_s7_TT6_5.t	0.186247
CMG159_recut_s8_TT1_1.t	0.285705
CMG159_recut_s8_TT1_2.t	0.427582
CMG159_recut_s8_TT1_3.t	0.404408
CMG159_recut_s8_TT1_4.t	0.95769
CMG159_recut_s8_TT2_1.t	0.7922
CMG159_recut_s8_TT2_2.t	0.651146
CMG159_recut_s8_TT2_3.t	0.261917
CMG159_recut_s8_TT2_4.t	0.467798
CMG159_recut_s8_TT2_5.t	0.539721
CMG159_recut_s8_TT2_6.t	0.218603
CMG159_recut_s8_TT2_7.t	0.318724
CMG159_recut_s8_TT2_8.t	0.562255
CMG159_recut_s8_TT2_9.t	0.365841
CMG159_recut_s8_TT4_1.t	0.788
CMG159_recut_s8_TT4_10.t	0.157272
CMG159_recut_s8_TT4_2.t	0.534823
CMG159_recut_s8_TT4_3.t	0.00111646
CMG159_recut_s8_TT4_4.t	0.539511
CMG159_recut_s8_TT4_5.t	0.493776
CMG159_recut_s8_TT4_6.t	0.425763
CMG159_recut_s8_TT4_7.t	0.199937
CMG159_recut_s8_TT4_8.t	0.547581
CMG159_recut_s8_TT4_9.t	0.597764
CMG159_recut_s8_TT6_1.t	0.673066
CMG159_recut_s8_TT6_2.t	0.480148
CMG159_recut_s8_TT6_3.t	0.425978
CMG159_recut_s8_TT6_4.t	0.652926
CMG161_CA1_s1_CMG161_CA1_s1_11.t	0.342173
CMG161_CA1_s1_CMG161_CA1_s1_12.t	0.885003
CMG161_CA1_s1_CMG161_CA1_s1_13.t	0.599479
CMG161_CA1_s1_CMG161_CA1_s1_15.t	0.401838
CMG161_CA1_s1_CMG161_CA1_s1_16.t	0.649152
CMG161_CA1_s1_CMG161_CA1_s1_17.t	0.699361
CMG161_CA1_s1_CMG161_CA1_s1_18.t	0.511417
CMG161_CA1_s1_CMG161_CA1_s1_19.t	0.526623
CMG161_CA1_s1_CMG161_CA1_s1_20.t	0.534777
CMG161_CA1_s1_CMG161_CA1_s1_21.t	0.919719
CMG161_CA1_s1_CMG161_CA1_s1_22.t	0.541156
CMG161_CA1_s1_CMG161_CA1_s1_23.t	0.562163
CMG161_CA1_s1_CMG161_CA1_s1_24.t	0.820484
CMG161_CA1_s1_CMG161_CA1_s1_25.t	0.742703
CMG161_CA1_s1_CMG161_CA1_s1_26.t	0.87685
CMG161_CA1_s1_CMG161_CA1_s1_28.t	0.664976
CMG161_CA1_s1_CMG161_CA1_s1_3.t	0.471614
CMG161_CA1_s1_CMG161_CA1_s1_30.t	0.699624
CMG161_CA1_s1_CMG161_CA1_s1_32.t	0.727318
CMG161_CA1_s1_CMG161_CA1_s1_33.t	0.620002
CMG161_CA1_s1_CMG161_CA1_s1_34.t	0.638403
CMG161_CA1_s1_CMG161_CA1_s1_35.t	0.411888
CMG161_CA1_s1_CMG161_CA1_s1_36.t	0.167672
CMG161_CA1_s1_CMG161_CA1_s1_37.t	0.167969
CMG161_CA1_s1_CMG161_CA1_s1_38.t	0.413819
CMG161_CA1_s1_CMG161_CA1_s1_39.t	0.334242
CMG161_CA1_s1_CMG161_CA1_s1_4.t	0.843258
CMG161_CA1_s1_CMG161_CA1_s1_40.t	0.904389
CMG161_CA1_s1_CMG161_CA1_s1_41.t	0.732197
CMG161_CA1_s1_CMG161_CA1_s1_44.t	0.292389
CMG161_CA1_s1_CMG161_CA1_s1_46.t	0.772536
CMG161_CA1_s1_CMG161_CA1_s1_47.t	0.211091
CMG161_CA1_s1_CMG161_CA1_s1_48.t	0.603054
CMG161_CA1_s1_CMG161_CA1_s1_49.t	0.493227
CMG161_CA1_s1_CMG161_CA1_s1_6.t	0.619228
CMG161_CA1_s1_CMG161_CA1_s1_7.t	0.573522
CMG161_CA1_s1_CMG161_CA1_s1_8.t	0.389332
CMG161_CA1_s1_CMG161_CA1_s1_9.t	0.518954
CMG161_CA1_s2_CMG161_CA1_s2_1.t	0.605158
CMG161_CA1_s2_CMG161_CA1_s2_10.t	0.575293
CMG161_CA1_s2_CMG161_CA1_s2_11.t	0.71446
CMG161_CA1_s2_CMG161_CA1_s2_12.t	0.43208
CMG161_CA1_s2_CMG161_CA1_s2_13.t	0.530053
CMG161_CA1_s2_CMG161_CA1_s2_14.t	0.757423
CMG161_CA1_s2_CMG161_CA1_s2_16.t	0.692629
CMG161_CA1_s2_CMG161_CA1_s2_17.t	0.389424
CMG161_CA1_s2_CMG161_CA1_s2_18.t	0.802053
CMG161_CA1_s2_CMG161_CA1_s2_19.t	0.796188
CMG161_CA1_s2_CMG161_CA1_s2_2.t	0.894342
CMG161_CA1_s2_CMG161_CA1_s2_21.t	0.404248
CMG161_CA1_s2_CMG161_CA1_s2_23.t	0.576889
CMG161_CA1_s2_CMG161_CA1_s2_24.t	0.617358
CMG161_CA1_s2_CMG161_CA1_s2_25.t	0.493747
CMG161_CA1_s2_CMG161_CA1_s2_26.t	0.309145
CMG161_CA1_s2_CMG161_CA1_s2_27.t	0.812763
CMG161_CA1_s2_CMG161_CA1_s2_28.t	0.736604
CMG161_CA1_s2_CMG161_CA1_s2_3.t	0.340501
CMG161_CA1_s2_CMG161_CA1_s2_31.t	0.80561
CMG161_CA1_s2_CMG161_CA1_s2_32.t	0.491823
CMG161_CA1_s2_CMG161_CA1_s2_33.t	0.861108
CMG161_CA1_s2_CMG161_CA1_s2_35.t	0.390487
CMG161_CA1_s2_CMG161_CA1_s2_36.t	0.562139
CMG161_CA1_s2_CMG161_CA1_s2_37.t	0.542886
CMG161_CA1_s2_CMG161_CA1_s2_38.t	0.559106
CMG161_CA1_s2_CMG161_CA1_s2_39.t	0.611913
CMG161_CA1_s2_CMG161_CA1_s2_4.t	0.882819
CMG161_CA1_s2_CMG161_CA1_s2_42.t	0.553463
CMG161_CA1_s2_CMG161_CA1_s2_46.t	0.745837
CMG161_CA1_s2_CMG161_CA1_s2_5.t	0.653013
CMG161_CA1_s2_CMG161_CA1_s2_51.t	0.777489
CMG161_CA1_s2_CMG161_CA1_s2_6.t	0.710486
CMG161_CA1_s2_CMG161_CA1_s2_60.t	0.477658
CMG161_CA1_s2_CMG161_CA1_s2_8.t	0.393009
CMG161_CA1_s2_CMG161_CA1_s2_9.t	0.628473
CMG161_CA1_s3_CMG161_CA1_s3_1.t	0.454495
CMG161_CA1_s3_CMG161_CA1_s3_10.t	0.743451
CMG161_CA1_s3_CMG161_CA1_s3_14.t	0.347844
CMG161_CA1_s3_CMG161_CA1_s3_16.t	0.664535
CMG161_CA1_s3_CMG161_CA1_s3_17.t	0.74925
CMG161_CA1_s3_CMG161_CA1_s3_19.t	0.782168
CMG161_CA1_s3_CMG161_CA1_s3_2.t	0.822915
CMG161_CA1_s3_CMG161_CA1_s3_20.t	0.699255
CMG161_CA1_s3_CMG161_CA1_s3_21.t	0.866789
CMG161_CA1_s3_CMG161_CA1_s3_22.t	0.562703
CMG161_CA1_s3_CMG161_CA1_s3_23.t	0.683165
CMG161_CA1_s3_CMG161_CA1_s3_24.t	-0.0382142
CMG161_CA1_s3_CMG161_CA1_s3_25.t	0.559187
CMG161_CA1_s3_CMG161_CA1_s3_26.t	0.804091
CMG161_CA1_s3_CMG161_CA1_s3_27.t	0.836829
CMG161_CA1_s3_CMG161_CA1_s3_3.t	0.530355
CMG161_CA1_s3_CMG161_CA1_s3_30.t	0.370861
CMG161_CA1_s3_CMG161_CA1_s3_31.t	0.791687
CMG161_CA1_s3_CMG161_CA1_s3_34.t	0.906858
CMG161_CA1_s3_CMG161_CA1_s3_36.t	0.949653
CMG161_CA1_s3_CMG161_CA1_s3_37.t	0.84519
CMG161_CA1_s3_CMG161_CA1_s3_5.t	0.912348
CMG161_CA1_s3_CMG161_CA1_s3_6.t	0.854566
CMG161_CA1_s3_CMG161_CA1_s3_7.t	0.72817
CMG161_CA1_s3_CMG161_CA1_s3_9.t	0.30171
CMG162_CA1_s1_CMG162_CA1_s1_1.t	0.624202
CMG162_CA1_s1_CMG162_CA1_s1_10.t	0.714828
CMG162_CA1_s1_CMG162_CA1_s1_100.t	0.422204
CMG162_CA1_s1_CMG162_CA1_s1_101.t	0.754498
CMG162_CA1_s1_CMG162_CA1_s1_102.t	0.406912
CMG162_CA1_s1_CMG162_CA1_s1_103.t	0.393351
CMG162_CA1_s1_CMG162_CA1_s1_104.t	0.844836
CMG162_CA1_s1_CMG162_CA1_s1_105.t	0.836011
CMG162_CA1_s1_CMG162_CA1_s1_106.t	0.594784
CMG162_CA1_s1_CMG162_CA1_s1_107.t	0.875018
CMG162_CA1_s1_CMG162_CA1_s1_108.t	0.907544
CMG162_CA1_s1_CMG162_CA1_s1_109.t	0.516291
CMG162_CA1_s1_CMG162_CA1_s1_11.t	0.865515
CMG162_CA1_s1_CMG162_CA1_s1_110.t	0.870852
CMG162_CA1_s1_CMG162_CA1_s1_112.t	0.664535
CMG162_CA1_s1_CMG162_CA1_s1_113.t	0.557412
CMG162_CA1_s1_CMG162_CA1_s1_114.t	0.637704
CMG162_CA1_s1_CMG162_CA1_s1_115.t	0.707242
CMG162_CA1_s1_CMG162_CA1_s1_116.t	0.547463
CMG162_CA1_s1_CMG162_CA1_s1_117.t	0.934458
CMG162_CA1_s1_CMG162_CA1_s1_118.t	0.521353
CMG162_CA1_s1_CMG162_CA1_s1_119.t	0.860229
CMG162_CA1_s1_CMG162_CA1_s1_12.t	0.727444
CMG162_CA1_s1_CMG162_CA1_s1_120.t	0.546022
CMG162_CA1_s1_CMG162_CA1_s1_121.t	0.703954
CMG162_CA1_s1_CMG162_CA1_s1_123.t	0.351982
CMG162_CA1_s1_CMG162_CA1_s1_124.t	0.495975
CMG162_CA1_s1_CMG162_CA1_s1_125.t	0.878452
CMG162_CA1_s1_CMG162_CA1_s1_126.t	0.764596
CMG162_CA1_s1_CMG162_CA1_s1_127.t	0.578065
CMG162_CA1_s1_CMG162_CA1_s1_128.t	0.576157
CMG162_CA1_s1_CMG162_CA1_s1_129.t	0.724869
CMG162_CA1_s1_CMG162_CA1_s1_13.t	0.674248
CMG162_CA1_s1_CMG162_CA1_s1_130.t	0.754634
CMG162_CA1_s1_CMG162_CA1_s1_131.t	0.671446
CMG162_CA1_s1_CMG162_CA1_s1_132.t	0.518679
CMG162_CA1_s1_CMG162_CA1_s1_133.t	0.824746
CMG162_CA1_s1_CMG162_CA1_s1_134.t	0.475604
CMG162_CA1_s1_CMG162_CA1_s1_135.t	0.429096
CMG162_CA1_s1_CMG162_CA1_s1_136.t	0.716191
CMG162_CA1_s1_CMG162_CA1_s1_137.t	0.951657
CMG162_CA1_s1_CMG162_CA1_s1_138.t	0.505912
CMG162_CA1_s1_CMG162_CA1_s1_139.t	0.195495
CMG162_CA1_s1_CMG162_CA1_s1_14.t	0.569262
CMG162_CA1_s1_CMG162_CA1_s1_140.t	0.870591
CMG162_CA1_s1_CMG162_CA1_s1_141.t	0.382118
CMG162_CA1_s1_CMG162_CA1_s1_142.t	0.876031
CMG162_CA1_s1_CMG162_CA1_s1_143.t	0.713245
CMG162_CA1_s1_CMG162_CA1_s1_145.t	0.825744
CMG162_CA1_s1_CMG162_CA1_s1_146.t	0.719393
CMG162_CA1_s1_CMG162_CA1_s1_148.t	0.611707
CMG162_CA1_s1_CMG162_CA1_s1_149.t	0.366767
CMG162_CA1_s1_CMG162_CA1_s1_15.t	0.247384
CMG162_CA1_s1_CMG162_CA1_s1_150.t	0.510117
CMG162_CA1_s1_CMG162_CA1_s1_151.t	0.761987
CMG162_CA1_s1_CMG162_CA1_s1_152.t	0.779822
CMG162_CA1_s1_CMG162_CA1_s1_153.t	0.261486
CMG162_CA1_s1_CMG162_CA1_s1_155.t	0.516791
CMG162_CA1_s1_CMG162_CA1_s1_157.t	0.801057
CMG162_CA1_s1_CMG162_CA1_s1_159.t	0.656697
CMG162_CA1_s1_CMG162_CA1_s1_16.t	0.355956
CMG162_CA1_s1_CMG162_CA1_s1_161.t	0.66743
CMG162_CA1_s1_CMG162_CA1_s1_163.t	0.676531
CMG162_CA1_s1_CMG162_CA1_s1_164.t	0.625861
CMG162_CA1_s1_CMG162_CA1_s1_165.t	0.646423
CMG162_CA1_s1_CMG162_CA1_s1_167.t	0.920616
CMG162_CA1_s1_CMG162_CA1_s1_168.t	0.785746
CMG162_CA1_s1_CMG162_CA1_s1_169.t	0.44252
CMG162_CA1_s1_CMG162_CA1_s1_17.t	0.71638
CMG162_CA1_s1_CMG162_CA1_s1_171.t	0.64334
CMG162_CA1_s1_CMG162_CA1_s1_172.t	0.550107
CMG162_CA1_s1_CMG162_CA1_s1_173.t	0.639907
CMG162_CA1_s1_CMG162_CA1_s1_174.t	0.277061
CMG162_CA1_s1_CMG162_CA1_s1_176.t	0.844893
CMG162_CA1_s1_CMG162_CA1_s1_177.t	0.685781
CMG162_CA1_s1_CMG162_CA1_s1_178.t	0.900056
CMG162_CA1_s1_CMG162_CA1_s1_179.t	0.874773
CMG162_CA1_s1_CMG162_CA1_s1_18.t	0.219333
CMG162_CA1_s1_CMG162_CA1_s1_181.t	0.911788
CMG162_CA1_s1_CMG162_CA1_s1_183.t	0.905789
CMG162_CA1_s1_CMG162_CA1_s1_186.t	0.466856
CMG162_CA1_s1_CMG162_CA1_s1_187.t	0.720877
CMG162_CA1_s1_CMG162_CA1_s1_19.t	0.747303
CMG162_CA1_s1_CMG162_CA1_s1_190.t	0.634104
CMG162_CA1_s1_CMG162_CA1_s1_191.t	0.801384
CMG162_CA1_s1_CMG162_CA1_s1_192.t	0.649021
CMG162_CA1_s1_CMG162_CA1_s1_194.t	0.88452
CMG162_CA1_s1_CMG162_CA1_s1_196.t	0.666078
CMG162_CA1_s1_CMG162_CA1_s1_199.t	0.827287
CMG162_CA1_s1_CMG162_CA1_s1_2.t	0.574126
CMG162_CA1_s1_CMG162_CA1_s1_20.t	0.0744152
CMG162_CA1_s1_CMG162_CA1_s1_201.t	0.67559
CMG162_CA1_s1_CMG162_CA1_s1_21.t	0.436608
CMG162_CA1_s1_CMG162_CA1_s1_214.t	0.276997
CMG162_CA1_s1_CMG162_CA1_s1_22.t	0.629798
CMG162_CA1_s1_CMG162_CA1_s1_23.t	0.789037
CMG162_CA1_s1_CMG162_CA1_s1_24.t	0.45533
CMG162_CA1_s1_CMG162_CA1_s1_25.t	0.894705
CMG162_CA1_s1_CMG162_CA1_s1_26.t	0.329331
CMG162_CA1_s1_CMG162_CA1_s1_27.t	0.512068
CMG162_CA1_s1_CMG162_CA1_s1_28.t	0.778946
CMG162_CA1_s1_CMG162_CA1_s1_29.t	0.386815
CMG162_CA1_s1_CMG162_CA1_s1_3.t	0.858635
CMG162_CA1_s1_CMG162_CA1_s1_30.t	0.235169
CMG162_CA1_s1_CMG162_CA1_s1_31.t	0.837496
CMG162_CA1_s1_CMG162_CA1_s1_32.t	0.598447
CMG162_CA1_s1_CMG162_CA1_s1_33.t	0.729905
CMG162_CA1_s1_CMG162_CA1_s1_34.t	0.757679
CMG162_CA1_s1_CMG162_CA1_s1_35.t	0.509734
CMG162_CA1_s1_CMG162_CA1_s1_36.t	0.720303
CMG162_CA1_s1_CMG162_CA1_s1_38.t	0.781946
CMG162_CA1_s1_CMG162_CA1_s1_39.t	0.789441
CMG162_CA1_s1_CMG162_CA1_s1_4.t	0.870389
CMG162_CA1_s1_CMG162_CA1_s1_41.t	0.562487
CMG162_CA1_s1_CMG162_CA1_s1_42.t	0.633573
CMG162_CA1_s1_CMG162_CA1_s1_43.t	0.570157
CMG162_CA1_s1_CMG162_CA1_s1_44.t	0.73403
CMG162_CA1_s1_CMG162_CA1_s1_45.t	0.690999
CMG162_CA1_s1_CMG162_CA1_s1_46.t	0.418663
CMG162_CA1_s1_CMG162_CA1_s1_47.t	0.48213
CMG162_CA1_s1_CMG162_CA1_s1_48.t	0.837236
CMG162_CA1_s1_CMG162_CA1_s1_49.t	0.670459
CMG162_CA1_s1_CMG162_CA1_s1_5.t	0.614983
CMG162_CA1_s1_CMG162_CA1_s1_50.t	0.553499
CMG162_CA1_s1_CMG162_CA1_s1_51.t	0.456808
CMG162_CA1_s1_CMG162_CA1_s1_53.t	0.813885
CMG162_CA1_s1_CMG162_CA1_s1_54.t	0.869009
CMG162_CA1_s1_CMG162_CA1_s1_55.t	0.857989
CMG162_CA1_s1_CMG162_CA1_s1_56.t	0.860905
CMG162_CA1_s1_CMG162_CA1_s1_58.t	0.822674
CMG162_CA1_s1_CMG162_CA1_s1_59.t	0.873345
CMG162_CA1_s1_CMG162_CA1_s1_6.t	0.770698
CMG162_CA1_s1_CMG162_CA1_s1_60.t	0.624704
CMG162_CA1_s1_CMG162_CA1_s1_61.t	0.899435
CMG162_CA1_s1_CMG162_CA1_s1_62.t	0.776678
CMG162_CA1_s1_CMG162_CA1_s1_63.t	0.712013
CMG162_CA1_s1_CMG162_CA1_s1_64.t	0.808274
CMG162_CA1_s1_CMG162_CA1_s1_65.t	0.932112
CMG162_CA1_s1_CMG162_CA1_s1_66.t	0.653488
CMG162_CA1_s1_CMG162_CA1_s1_67.t	0.792032
CMG162_CA1_s1_CMG162_CA1_s1_68.t	0.71695
CMG162_CA1_s1_CMG162_CA1_s1_69.t	0.565447
CMG162_CA1_s1_CMG162_CA1_s1_70.t	0.719176
CMG162_CA1_s1_CMG162_CA1_s1_71.t	0.70398
CMG162_CA1_s1_CMG162_CA1_s1_72.t	0.55019
CMG162_CA1_s1_CMG162_CA1_s1_73.t	0.78585
CMG162_CA1_s1_CMG162_CA1_s1_74.t	0.677474
CMG162_CA1_s1_CMG162_CA1_s1_75.t	0.661186
CMG162_CA1_s1_CMG162_CA1_s1_76.t	0.691726
CMG162_CA1_s1_CMG162_CA1_s1_77.t	0.649101
CMG162_CA1_s1_CMG162_CA1_s1_78.t	0.566664
CMG162_CA1_s1_CMG162_CA1_s1_79.t	0.802194
CMG162_CA1_s1_CMG162_CA1_s1_8.t	0.581319
CMG162_CA1_s1_CMG162_CA1_s1_80.t	0.71782
CMG162_CA1_s1_CMG162_CA1_s1_81.t	0.564463
CMG162_CA1_s1_CMG162_CA1_s1_82.t	0.669146
CMG162_CA1_s1_CMG162_CA1_s1_83.t	0.603722
CMG162_CA1_s1_CMG162_CA1_s1_84.t	0.772834
CMG162_CA1_s1_CMG162_CA1_s1_85.t	0.513159
CMG162_CA1_s1_CMG162_CA1_s1_86.t	0.810643
CMG162_CA1_s1_CMG162_CA1_s1_87.t	0.232782
CMG162_CA1_s1_CMG162_CA1_s1_88.t	0.426167
CMG162_CA1_s1_CMG162_CA1_s1_89.t	0.314809
CMG162_CA1_s1_CMG162_CA1_s1_9.t	0.789116
CMG162_CA1_s1_CMG162_CA1_s1_90.t	0.628745
CMG162_CA1_s1_CMG162_CA1_s1_92.t	0.674439
CMG162_CA1_s1_CMG162_CA1_s1_93.t	0.500514
CMG162_CA1_s1_CMG162_CA1_s1_95.t	0.728274
CMG162_CA1_s1_CMG162_CA1_s1_96.t	0.854917
CMG162_CA1_s1_CMG162_CA1_s1_97.t	0.550682
CMG162_CA1_s1_CMG162_CA1_s1_98.t	0.762845
CMG162_CA1_s1_CMG162_CA1_s1_99.t	0.720401
CMG162_CA1_s4_CMG162_CA1_s4_1.t	0.511409
CMG162_CA1_s4_CMG162_CA1_s4_10.t	0.679624
CMG162_CA1_s4_CMG162_CA1_s4_100.t	0.515712
CMG162_CA1_s4_CMG162_CA1_s4_101.t	0.879388
CMG162_CA1_s4_CMG162_CA1_s4_102.t	0.42221
CMG162_CA1_s4_CMG162_CA1_s4_103.t	0.577307
CMG162_CA1_s4_CMG162_CA1_s4_104.t	0.593779
CMG162_CA1_s4_CMG162_CA1_s4_106.t	0.807327
CMG162_CA1_s4_CMG162_CA1_s4_107.t	0.66935
CMG162_CA1_s4_CMG162_CA1_s4_108.t	0.807773
CMG162_CA1_s4_CMG162_CA1_s4_109.t	0.780112
CMG162_CA1_s4_CMG162_CA1_s4_11.t	0.475839
CMG162_CA1_s4_CMG162_CA1_s4_110.t	0.549795
CMG162_CA1_s4_CMG162_CA1_s4_111.t	0.527542
CMG162_CA1_s4_CMG162_CA1_s4_112.t	0.461361
CMG162_CA1_s4_CMG162_CA1_s4_114.t	0.818419
CMG162_CA1_s4_CMG162_CA1_s4_115.t	0.568231
CMG162_CA1_s4_CMG162_CA1_s4_117.t	0.713606
CMG162_CA1_s4_CMG162_CA1_s4_118.t	0.83607
CMG162_CA1_s4_CMG162_CA1_s4_119.t	0.946799
CMG162_CA1_s4_CMG162_CA1_s4_12.t	0.0117647
CMG162_CA1_s4_CMG162_CA1_s4_120.t	0.691292
CMG162_CA1_s4_CMG162_CA1_s4_122.t	0.663753
CMG162_CA1_s4_CMG162_CA1_s4_123.t	0.668067
CMG162_CA1_s4_CMG162_CA1_s4_124.t	0.514361
CMG162_CA1_s4_CMG162_CA1_s4_125.t	0.59771
CMG162_CA1_s4_CMG162_CA1_s4_126.t	0.801649
CMG162_CA1_s4_CMG162_CA1_s4_127.t	0.598245
CMG162_CA1_s4_CMG162_CA1_s4_128.t	0.646091
CMG162_CA1_s4_CMG162_CA1_s4_129.t	0.529128
CMG162_CA1_s4_CMG162_CA1_s4_13.t	0.474342
CMG162_CA1_s4_CMG162_CA1_s4_131.t	0.216522
CMG162_CA1_s4_CMG162_CA1_s4_133.t	0.501348
CMG162_CA1_s4_CMG162_CA1_s4_134.t	0.663301
CMG162_CA1_s4_CMG162_CA1_s4_136.t	0.768551
CMG162_CA1_s4_CMG162_CA1_s4_137.t	0.768934
CMG162_CA1_s4_CMG162_CA1_s4_139.t	0.365303
CMG162_CA1_s4_CMG162_CA1_s4_14.t	0.822832
CMG162_CA1_s4_CMG162_CA1_s4_140.t	0.759118
CMG162_CA1_s4_CMG162_CA1_s4_141.t	0.601103
CMG162_CA1_s4_CMG162_CA1_s4_142.t	0.769798
CMG162_CA1_s4_CMG162_CA1_s4_143.t	0.467988
CMG162_CA1_s4_CMG162_CA1_s4_144.t	0.541595
CMG162_CA1_s4_CMG162_CA1_s4_145.t	0.604923
CMG162_CA1_s4_CMG162_CA1_s4_147.t	0.79327
CMG162_CA1_s4_CMG162_CA1_s4_148.t	0.320374
CMG162_CA1_s4_CMG162_CA1_s4_149.t	0.798375
CMG162_CA1_s4_CMG162_CA1_s4_15.t	0.593626
CMG162_CA1_s4_CMG162_CA1_s4_150.t	0.500927
CMG162_CA1_s4_CMG162_CA1_s4_151.t	0.726159
CMG162_CA1_s4_CMG162_CA1_s4_152.t	0.683785
CMG162_CA1_s4_CMG162_CA1_s4_153.t	0.544782
CMG162_CA1_s4_CMG162_CA1_s4_154.t	0.552418
CMG162_CA1_s4_CMG162_CA1_s4_155.t	0.323355
CMG162_CA1_s4_CMG162_CA1_s4_156.t	0.574292
CMG162_CA1_s4_CMG162_CA1_s4_157.t	0.645263
CMG162_CA1_s4_CMG162_CA1_s4_16.t	0.728574
CMG162_CA1_s4_CMG162_CA1_s4_160.t	0.725586
CMG162_CA1_s4_CMG162_CA1_s4_161.t	0.747464
CMG162_CA1_s4_CMG162_CA1_s4_162.t	0.685503
CMG162_CA1_s4_CMG162_CA1_s4_163.t	0.657966
CMG162_CA1_s4_CMG162_CA1_s4_165.t	0.825734
CMG162_CA1_s4_CMG162_CA1_s4_166.t	0.720301
CMG162_CA1_s4_CMG162_CA1_s4_167.t	0.698486
CMG162_CA1_s4_CMG162_CA1_s4_168.t	0.704836
CMG162_CA1_s4_CMG162_CA1_s4_169.t	0.77706
CMG162_CA1_s4_CMG162_CA1_s4_170.t	0.920505
CMG162_CA1_s4_CMG162_CA1_s4_171.t	0.480475
CMG162_CA1_s4_CMG162_CA1_s4_172.t	0.84703
CMG162_CA1_s4_CMG162_CA1_s4_173.t	0.456259
CMG162_CA1_s4_CMG162_CA1_s4_174.t	0.674332
CMG162_CA1_s4_CMG162_CA1_s4_175.t	0.75814
CMG162_CA1_s4_CMG162_CA1_s4_176.t	0.225818
CMG162_CA1_s4_CMG162_CA1_s4_177.t	0.695415
CMG162_CA1_s4_CMG162_CA1_s4_178.t	0.830122
CMG162_CA1_s4_CMG162_CA1_s4_179.t	0.748077
CMG162_CA1_s4_CMG162_CA1_s4_180.t	0.589672
CMG162_CA1_s4_CMG162_CA1_s4_181.t	0.759547
CMG162_CA1_s4_CMG162_CA1_s4_182.t	0.619522
CMG162_CA1_s4_CMG162_CA1_s4_183.t	0.673456
CMG162_CA1_s4_CMG162_CA1_s4_184.t	0.716987
CMG162_CA1_s4_CMG162_CA1_s4_186.t	0.811166
CMG162_CA1_s4_CMG162_CA1_s4_187.t	0.585247
CMG162_CA1_s4_CMG162_CA1_s4_188.t	0.711798
CMG162_CA1_s4_CMG162_CA1_s4_189.t	0.786887
CMG162_CA1_s4_CMG162_CA1_s4_19.t	0.440503
CMG162_CA1_s4_CMG162_CA1_s4_190.t	0.811019
CMG162_CA1_s4_CMG162_CA1_s4_191.t	0.733252
CMG162_CA1_s4_CMG162_CA1_s4_193.t	0.541596
CMG162_CA1_s4_CMG162_CA1_s4_195.t	0.675362
CMG162_CA1_s4_CMG162_CA1_s4_196.t	0.550988
CMG162_CA1_s4_CMG162_CA1_s4_197.t	0.687471
CMG162_CA1_s4_CMG162_CA1_s4_198.t	0.813835
CMG162_CA1_s4_CMG162_CA1_s4_2.t	0.637751
CMG162_CA1_s4_CMG162_CA1_s4_20.t	0.754476
CMG162_CA1_s4_CMG162_CA1_s4_200.t	0.211819
CMG162_CA1_s4_CMG162_CA1_s4_201.t	0.86167
CMG162_CA1_s4_CMG162_CA1_s4_202.t	0.779712
CMG162_CA1_s4_CMG162_CA1_s4_203.t	0.720817
CMG162_CA1_s4_CMG162_CA1_s4_204.t	0.875696
CMG162_CA1_s4_CMG162_CA1_s4_205.t	0.831745
CMG162_CA1_s4_CMG162_CA1_s4_207.t	0.79591
CMG162_CA1_s4_CMG162_CA1_s4_208.t	0.635206
CMG162_CA1_s4_CMG162_CA1_s4_209.t	0.673347
CMG162_CA1_s4_CMG162_CA1_s4_21.t	0.692801
CMG162_CA1_s4_CMG162_CA1_s4_210.t	0.733034
CMG162_CA1_s4_CMG162_CA1_s4_211.t	0.843541
CMG162_CA1_s4_CMG162_CA1_s4_212.t	0.750838
CMG162_CA1_s4_CMG162_CA1_s4_213.t	0.805791
CMG162_CA1_s4_CMG162_CA1_s4_214.t	0.822383
CMG162_CA1_s4_CMG162_CA1_s4_215.t	0.629121
CMG162_CA1_s4_CMG162_CA1_s4_217.t	0.768756
CMG162_CA1_s4_CMG162_CA1_s4_218.t	0.842823
CMG162_CA1_s4_CMG162_CA1_s4_219.t	0.785352
CMG162_CA1_s4_CMG162_CA1_s4_22.t	0.578783
CMG162_CA1_s4_CMG162_CA1_s4_223.t	0.698052
CMG162_CA1_s4_CMG162_CA1_s4_225.t	0.767007
CMG162_CA1_s4_CMG162_CA1_s4_23.t	0.561101
CMG162_CA1_s4_CMG162_CA1_s4_230.t	0.830386
CMG162_CA1_s4_CMG162_CA1_s4_238.t	0.827183
CMG162_CA1_s4_CMG162_CA1_s4_239.t	0.783792
CMG162_CA1_s4_CMG162_CA1_s4_24.t	0.555853
CMG162_CA1_s4_CMG162_CA1_s4_244.t	0.495561
CMG162_CA1_s4_CMG162_CA1_s4_25.t	0.439272
CMG162_CA1_s4_CMG162_CA1_s4_26.t	0.765206
CMG162_CA1_s4_CMG162_CA1_s4_27.t	0.810721
CMG162_CA1_s4_CMG162_CA1_s4_28.t	0.581476
CMG162_CA1_s4_CMG162_CA1_s4_29.t	0.681561
CMG162_CA1_s4_CMG162_CA1_s4_3.t	0.214149
CMG162_CA1_s4_CMG162_CA1_s4_30.t	0.7389
CMG162_CA1_s4_CMG162_CA1_s4_31.t	0.829074
CMG162_CA1_s4_CMG162_CA1_s4_32.t	0.635078
CMG162_CA1_s4_CMG162_CA1_s4_33.t	0.801596
CMG162_CA1_s4_CMG162_CA1_s4_34.t	0.224433
CMG162_CA1_s4_CMG162_CA1_s4_35.t	0.77815
CMG162_CA1_s4_CMG162_CA1_s4_36.t	0.472985
CMG162_CA1_s4_CMG162_CA1_s4_37.t	0.562654
CMG162_CA1_s4_CMG162_CA1_s4_38.t	0.527348
CMG162_CA1_s4_CMG162_CA1_s4_39.t	0.811216
CMG162_CA1_s4_CMG162_CA1_s4_4.t	0.602034
CMG162_CA1_s4_CMG162_CA1_s4_40.t	0.679769
CMG162_CA1_s4_CMG162_CA1_s4_41.t	0.73582
CMG162_CA1_s4_CMG162_CA1_s4_42.t	0.613127
CMG162_CA1_s4_CMG162_CA1_s4_43.t	0.689341
CMG162_CA1_s4_CMG162_CA1_s4_44.t	0.849284
CMG162_CA1_s4_CMG162_CA1_s4_45.t	0.519016
CMG162_CA1_s4_CMG162_CA1_s4_46.t	0.705412
CMG162_CA1_s4_CMG162_CA1_s4_47.t	0.841539
CMG162_CA1_s4_CMG162_CA1_s4_48.t	0.787849
CMG162_CA1_s4_CMG162_CA1_s4_49.t	0.507742
CMG162_CA1_s4_CMG162_CA1_s4_5.t	0.371622
CMG162_CA1_s4_CMG162_CA1_s4_50.t	0.727693
CMG162_CA1_s4_CMG162_CA1_s4_51.t	0.696477
CMG162_CA1_s4_CMG162_CA1_s4_53.t	0.913533
CMG162_CA1_s4_CMG162_CA1_s4_54.t	0.675142
CMG162_CA1_s4_CMG162_CA1_s4_55.t	0.317789
CMG162_CA1_s4_CMG162_CA1_s4_56.t	0.79099
CMG162_CA1_s4_CMG162_CA1_s4_57.t	0.0989755
CMG162_CA1_s4_CMG162_CA1_s4_58.t	0.848679
CMG162_CA1_s4_CMG162_CA1_s4_59.t	0.767953
CMG162_CA1_s4_CMG162_CA1_s4_6.t	0.583939
CMG162_CA1_s4_CMG162_CA1_s4_60.t	0.869135
CMG162_CA1_s4_CMG162_CA1_s4_61.t	0.696692
CMG162_CA1_s4_CMG162_CA1_s4_62.t	0.751381
CMG162_CA1_s4_CMG162_CA1_s4_63.t	0.839214
CMG162_CA1_s4_CMG162_CA1_s4_64.t	0.4704
CMG162_CA1_s4_CMG162_CA1_s4_66.t	0.667578
CMG162_CA1_s4_CMG162_CA1_s4_67.t	0.882333
CMG162_CA1_s4_CMG162_CA1_s4_69.t	0.720564
CMG162_CA1_s4_CMG162_CA1_s4_7.t	0.589813
CMG162_CA1_s4_CMG162_CA1_s4_70.t	0.453156
CMG162_CA1_s4_CMG162_CA1_s4_71.t	0.749229
CMG162_CA1_s4_CMG162_CA1_s4_72.t	0.630483
CMG162_CA1_s4_CMG162_CA1_s4_73.t	0.586721
CMG162_CA1_s4_CMG162_CA1_s4_74.t	0.909263
CMG162_CA1_s4_CMG162_CA1_s4_76.t	0.660208
CMG162_CA1_s4_CMG162_CA1_s4_78.t	0.493432
CMG162_CA1_s4_CMG162_CA1_s4_79.t	0.636206
CMG162_CA1_s4_CMG162_CA1_s4_8.t	0.438456
CMG162_CA1_s4_CMG162_CA1_s4_80.t	0.768093
CMG162_CA1_s4_CMG162_CA1_s4_81.t	0.601595
CMG162_CA1_s4_CMG162_CA1_s4_82.t	0.692995
CMG162_CA1_s4_CMG162_CA1_s4_83.t	0.89017
CMG162_CA1_s4_CMG162_CA1_s4_84.t	0.424041
CMG162_CA1_s4_CMG162_CA1_s4_85.t	0.638449
CMG162_CA1_s4_CMG162_CA1_s4_86.t	0.555563
CMG162_CA1_s4_CMG162_CA1_s4_87.t	0.637516
CMG162_CA1_s4_CMG162_CA1_s4_88.t	0.752282
CMG162_CA1_s4_CMG162_CA1_s4_89.t	0.661798
CMG162_CA1_s4_CMG162_CA1_s4_9.t	0.79675
CMG162_CA1_s4_CMG162_CA1_s4_90.t	0.5182
CMG162_CA1_s4_CMG162_CA1_s4_91.t	0.566175
CMG162_CA1_s4_CMG162_CA1_s4_93.t	0.94429
CMG162_CA1_s4_CMG162_CA1_s4_94.t	0.742677
CMG162_CA1_s4_CMG162_CA1_s4_95.t	0.898053
CMG162_CA1_s4_CMG162_CA1_s4_96.t	0.846489
CMG162_CA1_s4_CMG162_CA1_s4_97.t	0.696064
CMG162_CA1_s4_CMG162_CA1_s4_98.t	0.755785
CMG162_CA1_s4_CMG162_CA1_s4_99.t	0.759218
CMG162_CA1_s5_CMG162_CA1_s5_1.t	0.481792
CMG162_CA1_s5_CMG162_CA1_s5_10.t	0.788439
CMG162_CA1_s5_CMG162_CA1_s5_101.t	0.671912
CMG162_CA1_s5_CMG162_CA1_s5_102.t	0.809968
CMG162_CA1_s5_CMG162_CA1_s5_103.t	0.339502
CMG162_CA1_s5_CMG162_CA1_s5_104.t	0.484229
CMG162_CA1_s5_CMG162_CA1_s5_105.t	0.787079
CMG162_CA1_s5_CMG162_CA1_s5_106.t	0.846236
CMG162_CA1_s5_CMG162_CA1_s5_107.t	0.780924
CMG162_CA1_s5_CMG162_CA1_s5_108.t	0.743988
CMG162_CA1_s5_CMG162_CA1_s5_109.t	0.908406
CMG162_CA1_s5_CMG162_CA1_s5_11.t	0.88288
CMG162_CA1_s5_CMG162_CA1_s5_111.t	0.938214
CMG162_CA1_s5_CMG162_CA1_s5_112.t	0.511599
CMG162_CA1_s5_CMG162_CA1_s5_113.t	0.40413
CMG162_CA1_s5_CMG162_CA1_s5_114.t	0.847808
CMG162_CA1_s5_CMG162_CA1_s5_115.t	0.800716
CMG162_CA1_s5_CMG162_CA1_s5_116.t	0.363207
CMG162_CA1_s5_CMG162_CA1_s5_117.t	0.626375
CMG162_CA1_s5_CMG162_CA1_s5_118.t	0.322743
CMG162_CA1_s5_CMG162_CA1_s5_119.t	0.862968
CMG162_CA1_s5_CMG162_CA1_s5_12.t	0.274857
CMG162_CA1_s5_CMG162_CA1_s5_120.t	0.899545
CMG162_CA1_s5_CMG162_CA1_s5_121.t	0.828413
CMG162_CA1_s5_CMG162_CA1_s5_122.t	0.740905
CMG162_CA1_s5_CMG162_CA1_s5_123.t	0.858261
CMG162_CA1_s5_CMG162_CA1_s5_124.t	0.892008
CMG162_CA1_s5_CMG162_CA1_s5_125.t	0.592002
CMG162_CA1_s5_CMG162_CA1_s5_126.t	0.944808
CMG162_CA1_s5_CMG162_CA1_s5_127.t	0.407623
CMG162_CA1_s5_CMG162_CA1_s5_128.t	0.486646
CMG162_CA1_s5_CMG162_CA1_s5_13.t	0.578299
CMG162_CA1_s5_CMG162_CA1_s5_130.t	0.353659
CMG162_CA1_s5_CMG162_CA1_s5_131.t	0.78967
CMG162_CA1_s5_CMG162_CA1_s5_132.t	0.734214
CMG162_CA1_s5_CMG162_CA1_s5_133.t	0.799315
CMG162_CA1_s5_CMG162_CA1_s5_136.t	0.671294
CMG162_CA1_s5_CMG162_CA1_s5_138.t	0.727091
CMG162_CA1_s5_CMG162_CA1_s5_139.t	0.487121
CMG162_CA1_s5_CMG162_CA1_s5_14.t	0.731385
CMG162_CA1_s5_CMG162_CA1_s5_142.t	0.759056
CMG162_CA1_s5_CMG162_CA1_s5_143.t	0.64098
CMG162_CA1_s5_CMG162_CA1_s5_144.t	0.890698
CMG162_CA1_s5_CMG162_CA1_s5_145.t	0.713082
CMG162_CA1_s5_CMG162_CA1_s5_146.t	0.828462
CMG162_CA1_s5_CMG162_CA1_s5_147.t	0.85255
CMG162_CA1_s5_CMG162_CA1_s5_15.t	0.47602
CMG162_CA1_s5_CMG162_CA1_s5_150.t	0.621137
CMG162_CA1_s5_CMG162_CA1_s5_153.t	0.72799
CMG162_CA1_s5_CMG162_CA1_s5_156.t	0.92865
CMG162_CA1_s5_CMG162_CA1_s5_157.t	0.695902
CMG162_CA1_s5_CMG162_CA1_s5_158.t	0.795881
CMG162_CA1_s5_CMG162_CA1_s5_16.t	0.913251
CMG162_CA1_s5_CMG162_CA1_s5_160.t	0.651894
CMG162_CA1_s5_CMG162_CA1_s5_17.t	0.814085
CMG162_CA1_s5_CMG162_CA1_s5_18.t	0.692895
CMG162_CA1_s5_CMG162_CA1_s5_19.t	0.571344
CMG162_CA1_s5_CMG162_CA1_s5_20.t	0.703495
CMG162_CA1_s5_CMG162_CA1_s5_21.t	0.550847
CMG162_CA1_s5_CMG162_CA1_s5_22.t	0.904987
CMG162_CA1_s5_CMG162_CA1_s5_23.t	0.186745
CMG162_CA1_s5_CMG162_CA1_s5_24.t	-0.0152774
CMG162_CA1_s5_CMG162_CA1_s5_25.t	0.68778
CMG162_CA1_s5_CMG162_CA1_s5_26.t	0.757853
CMG162_CA1_s5_CMG162_CA1_s5_27.t	0.538583
CMG162_CA1_s5_CMG162_CA1_s5_28.t	0.257706
CMG162_CA1_s5_CMG162_CA1_s5_29.t	0.736079
CMG162_CA1_s5_CMG162_CA1_s5_3.t	0.632833
CMG162_CA1_s5_CMG162_CA1_s5_30.t	0.227503
CMG162_CA1_s5_CMG162_CA1_s5_31.t	0.835269
CMG162_CA1_s5_CMG162_CA1_s5_32.t	0.546125
CMG162_CA1_s5_CMG162_CA1_s5_33.t	0.125893
CMG162_CA1_s5_CMG162_CA1_s5_34.t	0.269247
CMG162_CA1_s5_CMG162_CA1_s5_35.t	0.472365
CMG162_CA1_s5_CMG162_CA1_s5_36.t	0.85516
CMG162_CA1_s5_CMG162_CA1_s5_37.t	0.53553
CMG162_CA1_s5_CMG162_CA1_s5_38.t	0.630924
CMG162_CA1_s5_CMG162_CA1_s5_39.t	0.577948
CMG162_CA1_s5_CMG162_CA1_s5_4.t	0.793947
CMG162_CA1_s5_CMG162_CA1_s5_40.t	0.370261
CMG162_CA1_s5_CMG162_CA1_s5_41.t	0.154571
CMG162_CA1_s5_CMG162_CA1_s5_42.t	0.853795
CMG162_CA1_s5_CMG162_CA1_s5_43.t	0.700483
CMG162_CA1_s5_CMG162_CA1_s5_45.t	0.652882
CMG162_CA1_s5_CMG162_CA1_s5_46.t	0.707963
CMG162_CA1_s5_CMG162_CA1_s5_47.t	0.162876
CMG162_CA1_s5_CMG162_CA1_s5_48.t	0.945799
CMG162_CA1_s5_CMG162_CA1_s5_49.t	0.933651
CMG162_CA1_s5_CMG162_CA1_s5_5.t	0.34639
CMG162_CA1_s5_CMG162_CA1_s5_50.t	0.135724
CMG162_CA1_s5_CMG162_CA1_s5_51.t	0.79186
CMG162_CA1_s5_CMG162_CA1_s5_52.t	0.272326
CMG162_CA1_s5_CMG162_CA1_s5_53.t	0.362852
CMG162_CA1_s5_CMG162_CA1_s5_54.t	0.430563
CMG162_CA1_s5_CMG162_CA1_s5_55.t	0.730637
CMG162_CA1_s5_CMG162_CA1_s5_56.t	0.678882
CMG162_CA1_s5_CMG162_CA1_s5_57.t	0.387989
CMG162_CA1_s5_CMG162_CA1_s5_58.t	0.483016
CMG162_CA1_s5_CMG162_CA1_s5_59.t	0.513181
CMG162_CA1_s5_CMG162_CA1_s5_6.t	0.946642
CMG162_CA1_s5_CMG162_CA1_s5_60.t	0.713269
CMG162_CA1_s5_CMG162_CA1_s5_61.t	0.61378
CMG162_CA1_s5_CMG162_CA1_s5_62.t	0.699881
CMG162_CA1_s5_CMG162_CA1_s5_63.t	0.792752
CMG162_CA1_s5_CMG162_CA1_s5_64.t	0.505422
CMG162_CA1_s5_CMG162_CA1_s5_65.t	0.889045
CMG162_CA1_s5_CMG162_CA1_s5_66.t	0.674712
CMG162_CA1_s5_CMG162_CA1_s5_67.t	0.555332
CMG162_CA1_s5_CMG162_CA1_s5_68.t	0.400837
CMG162_CA1_s5_CMG162_CA1_s5_7.t	0.564953
CMG162_CA1_s5_CMG162_CA1_s5_70.t	0.499246
CMG162_CA1_s5_CMG162_CA1_s5_71.t	0.885796
CMG162_CA1_s5_CMG162_CA1_s5_72.t	0.47925
CMG162_CA1_s5_CMG162_CA1_s5_73.t	0.859914
CMG162_CA1_s5_CMG162_CA1_s5_74.t	0.550657
CMG162_CA1_s5_CMG162_CA1_s5_75.t	0.672352
CMG162_CA1_s5_CMG162_CA1_s5_76.t	0.806491
CMG162_CA1_s5_CMG162_CA1_s5_77.t	0.402271
CMG162_CA1_s5_CMG162_CA1_s5_79.t	0.766378
CMG162_CA1_s5_CMG162_CA1_s5_8.t	0.928444
CMG162_CA1_s5_CMG162_CA1_s5_80.t	0.860113
CMG162_CA1_s5_CMG162_CA1_s5_81.t	0.693262
CMG162_CA1_s5_CMG162_CA1_s5_83.t	0.840104
CMG162_CA1_s5_CMG162_CA1_s5_84.t	0.405572
CMG162_CA1_s5_CMG162_CA1_s5_85.t	0.741592
CMG162_CA1_s5_CMG162_CA1_s5_87.t	0.412117
CMG162_CA1_s5_CMG162_CA1_s5_88.t	0.511654
CMG162_CA1_s5_CMG162_CA1_s5_89.t	0.685381
CMG162_CA1_s5_CMG162_CA1_s5_9.t	0.574623
CMG162_CA1_s5_CMG162_CA1_s5_90.t	0.743924
CMG162_CA1_s5_CMG162_CA1_s5_91.t	0.686514
CMG162_CA1_s5_CMG162_CA1_s5_92.t	0.771654
CMG162_CA1_s5_CMG162_CA1_s5_93.t	0.754021
CMG162_CA1_s5_CMG162_CA1_s5_94.t	0.712821
CMG162_CA1_s5_CMG162_CA1_s5_95.t	0.379805
CMG162_CA1_s5_CMG162_CA1_s5_96.t	0.378236
CMG162_CA1_s5_CMG162_CA1_s5_97.t	0.782324
CMG162_CA1_s5_CMG162_CA1_s5_98.t	0.507391
CMG162_CA1_s5_CMG162_CA1_s5_99.t	0.220027
CMG169_CA1_s1_CMG169_CA1_s1_1.t	0.720595
CMG169_CA1_s1_CMG169_CA1_s1_10.t	0.76402
CMG169_CA1_s1_CMG169_CA1_s1_100.t	0.482836
CMG169_CA1_s1_CMG169_CA1_s1_101.t	0.362714
CMG169_CA1_s1_CMG169_CA1_s1_102.t	0.641433
CMG169_CA1_s1_CMG169_CA1_s1_103.t	0.574235
CMG169_CA1_s1_CMG169_CA1_s1_105.t	0.716609
[truncated: 540 more rows]

## Sheet: Fig3D
animalSessionCellName	dayUsed	bestCorrelation	isFI			FI_percent	FS_percent		Index
AK42_CA1_d7_TT2_02.t	1	0.967235	TRUE			87.6757	12.3243
AK42_CA1_d7_TT2_03.t	1	0.519041	TRUE			91.0383	8.96175
AK42_CA1_d7_TT2_04.t	1	0.780876	TRUE			90.2718	9.72818
AK42_CA1_d7_TT2_05.t	1	0.964559	TRUE
AK42_CA1_d7_TT4_03.t	1	0.912031	TRUE
AK42_CA1_d7_TT4_04.t	1	0.914791	TRUE
AK42_CA1_d7_TT5_01.t	1	0.954903	TRUE
AK42_CA1_d7_TT5_02.t	1	0.977607	TRUE
AK42_CA1_d7_TT5_03.t	1	0.911371	TRUE
AK42_CA1_d7_TT5_04.t	1	0.692378	TRUE
AK42_CA1_d7_TT5_05.t	1	0.936103	TRUE
AK42_CA1_d8_TT2_03.t	2	0.942552	TRUE
AK42_CA1_d8_TT2_04.t	2	0.980218	TRUE
AK42_CA1_d8_TT2_05.t	2	0.781524	TRUE
AK42_CA1_d8_TT5_01.t	2	0.755864	TRUE
AK42_CA1_d8_TT5_02.t	2	0.956671	TRUE
AK42_CA1_d8_TT5_03.t	2	0.886957	TRUE
AK42_CA1_d8_TT5_04.t	2	0.406726	TRUE
AK42_CA1_d9_TT2_01.t	3	0.811044	TRUE
AK42_CA1_d9_TT2_02.t	3	0.95106	TRUE
AK42_CA1_d9_TT2_03.t	3	0.747377	TRUE
AK42_CA1_d9_TT4_01.t	3	0.526463	TRUE
AK42_CA1_d9_TT4_02.t	3	0.566564	TRUE
AK42_CA1_d9_TT4_05.t	3	0.451152	TRUE
AK42_CA1_d9_TT5_01.t	3	0.514756	TRUE
AK42_CA1_d9_TT5_02.t	3	0.328571	TRUE
AK42_CA1_d9_TT5_03.t	3	0.648882	TRUE
AK42_CA1_d9_TT5_04.t	3	0.795225	TRUE
AK42_CA1_d9_TT5_05.t	3	0.840058	TRUE
AK74_CA1_d1_TT4_02.t	1	0.680098	TRUE
AK74_CA1_d1_TT4_05.t	1	0.236709	FALSE
AK74_CA1_d1_TT4_06.t	1	0.767656	TRUE
AK74_CA1_d1_TT4_07.t	1	0.26512	FALSE
AK74_CA1_d2_TT4_01.t	2	-0.259949	FALSE
AK74_CA1_d2_TT4_02.t	2	0.761528	TRUE
AK74_CA1_d2_TT4_03.t	2	0.0626942	FALSE
AK74_CA1_d2_TT4_04.t	2	0.0353377	FALSE
AK74_CA1_d2_TT4_06.t	2	NA	FALSE
AK74_CA1_d3_TT4_01.t	3	0.84877	TRUE
AK74_CA1_d3_TT4_02.t	3	0.926464	TRUE
AK74_CA1_d3_TT4_04.t	3	0.732949	TRUE
AK74_CA1_d3_TT4_07.t	3	0.347087	TRUE
AK74_CA1_d3_TT4_08.t	3	0.905137	TRUE
CMG129_CA1_s1_CMG129_CA1_s1_1.t	1	0.469516	TRUE
CMG129_CA1_s1_CMG129_CA1_s1_10.t	1	0.779309	TRUE
CMG129_CA1_s1_CMG129_CA1_s1_100.t	1	0.676062	TRUE
CMG129_CA1_s1_CMG129_CA1_s1_101.t	1	0.712044	TRUE
CMG129_CA1_s1_CMG129_CA1_s1_102.t	1	0.789408	TRUE
CMG129_CA1_s1_CMG129_CA1_s1_103.t	1	0.519836	TRUE
CMG129_CA1_s1_CMG129_CA1_s1_104.t	1	0.674079	TRUE
CMG129_CA1_s1_CMG129_CA1_s1_106.t	1	0.665282	TRUE
CMG129_CA1_s1_CMG129_CA1_s1_107.t	1	0.711814	TRUE
CMG129_CA1_s1_CMG129_CA1_s1_108.t	1	0.605284	TRUE
CMG129_CA1_s1_CMG129_CA1_s1_111.t	1	0.609547	TRUE
CMG129_CA1_s1_CMG129_CA1_s1_112.t	1	0.45555	TRUE
CMG129_CA1_s1_CMG129_CA1_s1_113.t	1	0.38249	TRUE
CMG129_CA1_s1_CMG129_CA1_s1_114.t	1	0.494528	TRUE
CMG129_CA1_s1_CMG129_CA1_s1_115.t	1	0.563732	TRUE
CMG129_CA1_s1_CMG129_CA1_s1_116.t	1	0.705144	TRUE
CMG129_CA1_s1_CMG129_CA1_s1_117.t	1	0.732037	TRUE
CMG129_CA1_s1_CMG129_CA1_s1_118.t	1	0.454817	TRUE
CMG129_CA1_s1_CMG129_CA1_s1_119.t	1	0.362672	TRUE
CMG129_CA1_s1_CMG129_CA1_s1_12.t	1	0.413186	TRUE
CMG129_CA1_s1_CMG129_CA1_s1_121.t	1	0.801024	TRUE
CMG129_CA1_s1_CMG129_CA1_s1_122.t	1	0.463322	TRUE
CMG129_CA1_s1_CMG129_CA1_s1_123.t	1	0.62301	TRUE
CMG129_CA1_s1_CMG129_CA1_s1_124.t	1	0.310427	TRUE
CMG129_CA1_s1_CMG129_CA1_s1_125.t	1	0.88624	TRUE
CMG129_CA1_s1_CMG129_CA1_s1_126.t	1	0.389166	TRUE
CMG129_CA1_s1_CMG129_CA1_s1_128.t	1	0.464956	TRUE
CMG129_CA1_s1_CMG129_CA1_s1_129.t	1	0.517276	TRUE
CMG129_CA1_s1_CMG129_CA1_s1_13.t	1	0.820756	TRUE
CMG129_CA1_s1_CMG129_CA1_s1_130.t	1	0.525651	TRUE
CMG129_CA1_s1_CMG129_CA1_s1_131.t	1	0.075264	FALSE
CMG129_CA1_s1_CMG129_CA1_s1_133.t	1	0.832631	TRUE
CMG129_CA1_s1_CMG129_CA1_s1_134.t	1	0.826887	TRUE
CMG129_CA1_s1_CMG129_CA1_s1_135.t	1	0.543557	TRUE
CMG129_CA1_s1_CMG129_CA1_s1_136.t	1	0.730951	TRUE
CMG129_CA1_s1_CMG129_CA1_s1_137.t	1	0.696639	TRUE
CMG129_CA1_s1_CMG129_CA1_s1_138.t	1	0.473737	TRUE
CMG129_CA1_s1_CMG129_CA1_s1_14.t	1	0.834714	TRUE
CMG129_CA1_s1_CMG129_CA1_s1_140.t	1	0.773552	TRUE
CMG129_CA1_s1_CMG129_CA1_s1_141.t	1	0.447216	TRUE
CMG129_CA1_s1_CMG129_CA1_s1_142.t	1	0.374391	TRUE
CMG129_CA1_s1_CMG129_CA1_s1_143.t	1	0.391213	TRUE
CMG129_CA1_s1_CMG129_CA1_s1_145.t	1	0.569457	TRUE
CMG129_CA1_s1_CMG129_CA1_s1_147.t	1	0.483031	TRUE
CMG129_CA1_s1_CMG129_CA1_s1_148.t	1	0.71505	TRUE
CMG129_CA1_s1_CMG129_CA1_s1_149.t	1	0.792248	TRUE
CMG129_CA1_s1_CMG129_CA1_s1_15.t	1	0.23488	FALSE
CMG129_CA1_s1_CMG129_CA1_s1_150.t	1	0.374478	TRUE
CMG129_CA1_s1_CMG129_CA1_s1_151.t	1	0.651912	TRUE
CMG129_CA1_s1_CMG129_CA1_s1_152.t	1	0.449727	TRUE
CMG129_CA1_s1_CMG129_CA1_s1_153.t	1	0.78852	TRUE
CMG129_CA1_s1_CMG129_CA1_s1_154.t	1	0.868305	TRUE
CMG129_CA1_s1_CMG129_CA1_s1_155.t	1	0.825725	TRUE
CMG129_CA1_s1_CMG129_CA1_s1_156.t	1	0.54346	TRUE
CMG129_CA1_s1_CMG129_CA1_s1_157.t	1	0.823492	TRUE
CMG129_CA1_s1_CMG129_CA1_s1_158.t	1	0.199484	FALSE
CMG129_CA1_s1_CMG129_CA1_s1_159.t	1	0.646002	TRUE
CMG129_CA1_s1_CMG129_CA1_s1_16.t	1	0.291078	FALSE
CMG129_CA1_s1_CMG129_CA1_s1_160.t	1	0.58989	TRUE
CMG129_CA1_s1_CMG129_CA1_s1_161.t	1	0.0120603	FALSE
CMG129_CA1_s1_CMG129_CA1_s1_162.t	1	0.823733	TRUE
CMG129_CA1_s1_CMG129_CA1_s1_163.t	1	0.609043	TRUE
CMG129_CA1_s1_CMG129_CA1_s1_164.t	1	0.828411	TRUE
CMG129_CA1_s1_CMG129_CA1_s1_165.t	1	0.747567	TRUE
CMG129_CA1_s1_CMG129_CA1_s1_166.t	1	0.466793	TRUE
CMG129_CA1_s1_CMG129_CA1_s1_167.t	1	0.707018	TRUE
CMG129_CA1_s1_CMG129_CA1_s1_168.t	1	0.772564	TRUE
CMG129_CA1_s1_CMG129_CA1_s1_169.t	1	0.643895	TRUE
CMG129_CA1_s1_CMG129_CA1_s1_17.t	1	0.306311	TRUE
CMG129_CA1_s1_CMG129_CA1_s1_171.t	1	0.351409	TRUE
CMG129_CA1_s1_CMG129_CA1_s1_172.t	1	0.334616	TRUE
CMG129_CA1_s1_CMG129_CA1_s1_174.t	1	0.619853	TRUE
CMG129_CA1_s1_CMG129_CA1_s1_176.t	1	0.652879	TRUE
CMG129_CA1_s1_CMG129_CA1_s1_177.t	1	0.662951	TRUE
CMG129_CA1_s1_CMG129_CA1_s1_178.t	1	0.398552	TRUE
CMG129_CA1_s1_CMG129_CA1_s1_179.t	1	0.708557	TRUE
CMG129_CA1_s1_CMG129_CA1_s1_18.t	1	0.584682	TRUE
CMG129_CA1_s1_CMG129_CA1_s1_180.t	1	0.765213	TRUE
CMG129_CA1_s1_CMG129_CA1_s1_181.t	1	0.744964	TRUE
CMG129_CA1_s1_CMG129_CA1_s1_183.t	1	0.464536	TRUE
CMG129_CA1_s1_CMG129_CA1_s1_184.t	1	0.257093	FALSE
CMG129_CA1_s1_CMG129_CA1_s1_186.t	1	0.64809	TRUE
CMG129_CA1_s1_CMG129_CA1_s1_187.t	1	0.498267	TRUE
CMG129_CA1_s1_CMG129_CA1_s1_188.t	1	0.361967	TRUE
CMG129_CA1_s1_CMG129_CA1_s1_19.t	1	0.662747	TRUE
CMG129_CA1_s1_CMG129_CA1_s1_190.t	1	0.642155	TRUE
CMG129_CA1_s1_CMG129_CA1_s1_191.t	1	0.876573	TRUE
CMG129_CA1_s1_CMG129_CA1_s1_192.t	1	0.276992	FALSE
CMG129_CA1_s1_CMG129_CA1_s1_193.t	1	0.488677	TRUE
CMG129_CA1_s1_CMG129_CA1_s1_194.t	1	0.959525	TRUE
CMG129_CA1_s1_CMG129_CA1_s1_195.t	1	0.801035	TRUE
CMG129_CA1_s1_CMG129_CA1_s1_196.t	1	0.0887452	FALSE
CMG129_CA1_s1_CMG129_CA1_s1_197.t	1	0.728317	TRUE
CMG129_CA1_s1_CMG129_CA1_s1_198.t	1	0.253456	FALSE
CMG129_CA1_s1_CMG129_CA1_s1_2.t	1	0.484042	TRUE
CMG129_CA1_s1_CMG129_CA1_s1_20.t	1	0.397877	TRUE
CMG129_CA1_s1_CMG129_CA1_s1_200.t	1	0.708225	TRUE
CMG129_CA1_s1_CMG129_CA1_s1_201.t	1	0.619921	TRUE
CMG129_CA1_s1_CMG129_CA1_s1_203.t	1	0.29282	FALSE
CMG129_CA1_s1_CMG129_CA1_s1_204.t	1	0.264613	FALSE
CMG129_CA1_s1_CMG129_CA1_s1_205.t	1	0.77371	TRUE
CMG129_CA1_s1_CMG129_CA1_s1_206.t	1	0.716384	TRUE
CMG129_CA1_s1_CMG129_CA1_s1_209.t	1	0.401378	TRUE
CMG129_CA1_s1_CMG129_CA1_s1_21.t	1	0.803146	TRUE
CMG129_CA1_s1_CMG129_CA1_s1_210.t	1	0.739367	TRUE
CMG129_CA1_s1_CMG129_CA1_s1_211.t	1	0.501274	TRUE
CMG129_CA1_s1_CMG129_CA1_s1_212.t	1	0.408249	TRUE
CMG129_CA1_s1_CMG129_CA1_s1_213.t	1	0.64903	TRUE
CMG129_CA1_s1_CMG129_CA1_s1_217.t	1	0.640307	TRUE
CMG129_CA1_s1_CMG129_CA1_s1_219.t	1	0.698413	TRUE
CMG129_CA1_s1_CMG129_CA1_s1_221.t	1	0.90949	TRUE
CMG129_CA1_s1_CMG129_CA1_s1_222.t	1	0.402292	TRUE
CMG129_CA1_s1_CMG129_CA1_s1_223.t	1	0.613661	TRUE
CMG129_CA1_s1_CMG129_CA1_s1_224.t	1	0.363528	TRUE
CMG129_CA1_s1_CMG129_CA1_s1_225.t	1	0.652649	TRUE
CMG129_CA1_s1_CMG129_CA1_s1_227.t	1	0.478896	TRUE
CMG129_CA1_s1_CMG129_CA1_s1_228.t	1	0.531762	TRUE
CMG129_CA1_s1_CMG129_CA1_s1_229.t	1	0.729904	TRUE
CMG129_CA1_s1_CMG129_CA1_s1_23.t	1	0.653085	TRUE
CMG129_CA1_s1_CMG129_CA1_s1_230.t	1	0.802158	TRUE
CMG129_CA1_s1_CMG129_CA1_s1_231.t	1	0.693017	TRUE
CMG129_CA1_s1_CMG129_CA1_s1_233.t	1	0.255312	FALSE
CMG129_CA1_s1_CMG129_CA1_s1_238.t	1	0.297052	FALSE
CMG129_CA1_s1_CMG129_CA1_s1_24.t	1	0.475891	TRUE
CMG129_CA1_s1_CMG129_CA1_s1_240.t	1	0.684444	TRUE
CMG129_CA1_s1_CMG129_CA1_s1_241.t	1	0.275743	FALSE
CMG129_CA1_s1_CMG129_CA1_s1_242.t	1	0.113867	FALSE
CMG129_CA1_s1_CMG129_CA1_s1_243.t	1	0.311174	TRUE
CMG129_CA1_s1_CMG129_CA1_s1_247.t	1	0.805879	TRUE
CMG129_CA1_s1_CMG129_CA1_s1_25.t	1	0.597003	TRUE
CMG129_CA1_s1_CMG129_CA1_s1_26.t	1	0.784184	TRUE
CMG129_CA1_s1_CMG129_CA1_s1_28.t	1	0.359156	TRUE
CMG129_CA1_s1_CMG129_CA1_s1_29.t	1	0.61932	TRUE
CMG129_CA1_s1_CMG129_CA1_s1_3.t	1	0.567607	TRUE
CMG129_CA1_s1_CMG129_CA1_s1_30.t	1	0.591848	TRUE
CMG129_CA1_s1_CMG129_CA1_s1_32.t	1	0.781769	TRUE
CMG129_CA1_s1_CMG129_CA1_s1_33.t	1	0.367327	TRUE
CMG129_CA1_s1_CMG129_CA1_s1_34.t	1	0.697163	TRUE
CMG129_CA1_s1_CMG129_CA1_s1_36.t	1	0.35274	TRUE
CMG129_CA1_s1_CMG129_CA1_s1_37.t	1	0.126386	FALSE
CMG129_CA1_s1_CMG129_CA1_s1_38.t	1	0.72665	TRUE
CMG129_CA1_s1_CMG129_CA1_s1_39.t	1	0.534992	TRUE
CMG129_CA1_s1_CMG129_CA1_s1_4.t	1	0.25879	FALSE
CMG129_CA1_s1_CMG129_CA1_s1_40.t	1	0.823556	TRUE
CMG129_CA1_s1_CMG129_CA1_s1_41.t	1	0.328309	TRUE
CMG129_CA1_s1_CMG129_CA1_s1_42.t	1	0.448946	TRUE
CMG129_CA1_s1_CMG129_CA1_s1_43.t	1	0.608207	TRUE
CMG129_CA1_s1_CMG129_CA1_s1_45.t	1	0.891107	TRUE
CMG129_CA1_s1_CMG129_CA1_s1_46.t	1	0.530309	TRUE
CMG129_CA1_s1_CMG129_CA1_s1_47.t	1	0.78412	TRUE
CMG129_CA1_s1_CMG129_CA1_s1_48.t	1	0.712758	TRUE
CMG129_CA1_s1_CMG129_CA1_s1_5.t	1	0.694363	TRUE
CMG129_CA1_s1_CMG129_CA1_s1_50.t	1	0.837295	TRUE
CMG129_CA1_s1_CMG129_CA1_s1_51.t	1	0.860942	TRUE
CMG129_CA1_s1_CMG129_CA1_s1_52.t	1	0.556966	TRUE
CMG129_CA1_s1_CMG129_CA1_s1_55.t	1	0.404723	TRUE
CMG129_CA1_s1_CMG129_CA1_s1_58.t	1	0.547138	TRUE
CMG129_CA1_s1_CMG129_CA1_s1_59.t	1	0.40524	TRUE
CMG129_CA1_s1_CMG129_CA1_s1_6.t	1	-0.00931135	FALSE
CMG129_CA1_s1_CMG129_CA1_s1_60.t	1	0.518248	TRUE
CMG129_CA1_s1_CMG129_CA1_s1_61.t	1	0.648393	TRUE
CMG129_CA1_s1_CMG129_CA1_s1_63.t	1	-0.167656	FALSE
CMG129_CA1_s1_CMG129_CA1_s1_64.t	1	0.782942	TRUE
CMG129_CA1_s1_CMG129_CA1_s1_65.t	1	0.611251	TRUE
CMG129_CA1_s1_CMG129_CA1_s1_67.t	1	0.609389	TRUE
CMG129_CA1_s1_CMG129_CA1_s1_68.t	1	0.420494	TRUE
CMG129_CA1_s1_CMG129_CA1_s1_69.t	1	0.535642	TRUE
CMG129_CA1_s1_CMG129_CA1_s1_7.t	1	0.668828	TRUE
CMG129_CA1_s1_CMG129_CA1_s1_70.t	1	0.60485	TRUE
CMG129_CA1_s1_CMG129_CA1_s1_72.t	1	0.203069	FALSE
CMG129_CA1_s1_CMG129_CA1_s1_73.t	1	0.157534	FALSE
CMG129_CA1_s1_CMG129_CA1_s1_74.t	1	0.631765	TRUE
CMG129_CA1_s1_CMG129_CA1_s1_75.t	1	0.776769	TRUE
CMG129_CA1_s1_CMG129_CA1_s1_77.t	1	0.451949	TRUE
CMG129_CA1_s1_CMG129_CA1_s1_79.t	1	0.560576	TRUE
CMG129_CA1_s1_CMG129_CA1_s1_8.t	1	0.171347	FALSE
CMG129_CA1_s1_CMG129_CA1_s1_82.t	1	0.652107	TRUE
CMG129_CA1_s1_CMG129_CA1_s1_83.t	1	0.517079	TRUE
CMG129_CA1_s1_CMG129_CA1_s1_84.t	1	0.844158	TRUE
CMG129_CA1_s1_CMG129_CA1_s1_85.t	1	0.836473	TRUE
CMG129_CA1_s1_CMG129_CA1_s1_86.t	1	0.459928	TRUE
CMG129_CA1_s1_CMG129_CA1_s1_87.t	1	0.721727	TRUE
CMG129_CA1_s1_CMG129_CA1_s1_88.t	1	0.600382	TRUE
CMG129_CA1_s1_CMG129_CA1_s1_89.t	1	0.910123	TRUE
CMG129_CA1_s1_CMG129_CA1_s1_90.t	1	0.641564	TRUE
CMG129_CA1_s1_CMG129_CA1_s1_91.t	1	0.717472	TRUE
CMG129_CA1_s1_CMG129_CA1_s1_92.t	1	0.653108	TRUE
CMG129_CA1_s1_CMG129_CA1_s1_93.t	1	0.754693	TRUE
CMG129_CA1_s1_CMG129_CA1_s1_94.t	1	0.831804	TRUE
CMG129_CA1_s1_CMG129_CA1_s1_96.t	1	0.600908	TRUE
CMG129_CA1_s1_CMG129_CA1_s1_97.t	1	0.236552	FALSE
CMG129_CA1_s1_CMG129_CA1_s1_98.t	1	0.46516	TRUE
CMG129_CA1_s1_CMG129_CA1_s1_99.t	1	0.303542	TRUE
CMG129_CA1_s2_CMG129_CA1_s2_10.t	2	0.629301	TRUE
CMG129_CA1_s2_CMG129_CA1_s2_101.t	2	0.832762	TRUE
CMG129_CA1_s2_CMG129_CA1_s2_102.t	2	0.800253	TRUE
CMG129_CA1_s2_CMG129_CA1_s2_103.t	2	0.287766	FALSE
CMG129_CA1_s2_CMG129_CA1_s2_104.t	2	0.638172	TRUE
CMG129_CA1_s2_CMG129_CA1_s2_105.t	2	0.390002	TRUE
CMG129_CA1_s2_CMG129_CA1_s2_106.t	2	0.285761	FALSE
CMG129_CA1_s2_CMG129_CA1_s2_107.t	2	0.681302	TRUE
CMG129_CA1_s2_CMG129_CA1_s2_108.t	2	0.399821	TRUE
CMG129_CA1_s2_CMG129_CA1_s2_109.t	2	0.660351	TRUE
CMG129_CA1_s2_CMG129_CA1_s2_110.t	2	0.44429	TRUE
CMG129_CA1_s2_CMG129_CA1_s2_111.t	2	0.366189	TRUE
CMG129_CA1_s2_CMG129_CA1_s2_112.t	2	0.922048	TRUE
CMG129_CA1_s2_CMG129_CA1_s2_113.t	2	0.827077	TRUE
CMG129_CA1_s2_CMG129_CA1_s2_114.t	2	0.527486	TRUE
CMG129_CA1_s2_CMG129_CA1_s2_115.t	2	0.655899	TRUE
CMG129_CA1_s2_CMG129_CA1_s2_116.t	2	0.455054	TRUE
CMG129_CA1_s2_CMG129_CA1_s2_118.t	2	0.764041	TRUE
CMG129_CA1_s2_CMG129_CA1_s2_12.t	2	0.819339	TRUE
CMG129_CA1_s2_CMG129_CA1_s2_120.t	2	0.764714	TRUE
CMG129_CA1_s2_CMG129_CA1_s2_121.t	2	0.395164	TRUE
CMG129_CA1_s2_CMG129_CA1_s2_122.t	2	0.570082	TRUE
CMG129_CA1_s2_CMG129_CA1_s2_124.t	2	0.780384	TRUE
CMG129_CA1_s2_CMG129_CA1_s2_125.t	2	0.61335	TRUE
CMG129_CA1_s2_CMG129_CA1_s2_126.t	2	0.841835	TRUE
CMG129_CA1_s2_CMG129_CA1_s2_127.t	2	0.456147	TRUE
CMG129_CA1_s2_CMG129_CA1_s2_13.t	2	0.557061	TRUE
CMG129_CA1_s2_CMG129_CA1_s2_131.t	2	0.866424	TRUE
CMG129_CA1_s2_CMG129_CA1_s2_134.t	2	0.891564	TRUE
CMG129_CA1_s2_CMG129_CA1_s2_135.t	2	0.3541	TRUE
CMG129_CA1_s2_CMG129_CA1_s2_138.t	2	0.464405	TRUE
CMG129_CA1_s2_CMG129_CA1_s2_139.t	2	0.662729	TRUE
CMG129_CA1_s2_CMG129_CA1_s2_14.t	2	0.107364	FALSE
CMG129_CA1_s2_CMG129_CA1_s2_141.t	2	0.823897	TRUE
CMG129_CA1_s2_CMG129_CA1_s2_142.t	2	0.812809	TRUE
CMG129_CA1_s2_CMG129_CA1_s2_145.t	2	0.632102	TRUE
CMG129_CA1_s2_CMG129_CA1_s2_146.t	2	0.216446	FALSE
CMG129_CA1_s2_CMG129_CA1_s2_147.t	2	0.464993	TRUE
CMG129_CA1_s2_CMG129_CA1_s2_149.t	2	0.277131	FALSE
CMG129_CA1_s2_CMG129_CA1_s2_15.t	2	0.587602	TRUE
CMG129_CA1_s2_CMG129_CA1_s2_150.t	2	0.661782	TRUE
CMG129_CA1_s2_CMG129_CA1_s2_151.t	2	0.533753	TRUE
CMG129_CA1_s2_CMG129_CA1_s2_154.t	2	0.745863	TRUE
CMG129_CA1_s2_CMG129_CA1_s2_155.t	2	0.803652	TRUE
CMG129_CA1_s2_CMG129_CA1_s2_156.t	2	0.803133	TRUE
CMG129_CA1_s2_CMG129_CA1_s2_158.t	2	0.769893	TRUE
CMG129_CA1_s2_CMG129_CA1_s2_159.t	2	0.764274	TRUE
CMG129_CA1_s2_CMG129_CA1_s2_16.t	2	0.903864	TRUE
CMG129_CA1_s2_CMG129_CA1_s2_160.t	2	0.852794	TRUE
CMG129_CA1_s2_CMG129_CA1_s2_161.t	2	0.777574	TRUE
CMG129_CA1_s2_CMG129_CA1_s2_163.t	2	0.67773	TRUE
CMG129_CA1_s2_CMG129_CA1_s2_164.t	2	0.673035	TRUE
CMG129_CA1_s2_CMG129_CA1_s2_166.t	2	0.732956	TRUE
CMG129_CA1_s2_CMG129_CA1_s2_169.t	2	0.0578792	FALSE
CMG129_CA1_s2_CMG129_CA1_s2_17.t	2	0.615606	TRUE
CMG129_CA1_s2_CMG129_CA1_s2_174.t	2	0.56868	TRUE
CMG129_CA1_s2_CMG129_CA1_s2_175.t	2	0.509262	TRUE
CMG129_CA1_s2_CMG129_CA1_s2_176.t	2	0.682763	TRUE
CMG129_CA1_s2_CMG129_CA1_s2_177.t	2	0.658838	TRUE
CMG129_CA1_s2_CMG129_CA1_s2_179.t	2	0.536952	TRUE
CMG129_CA1_s2_CMG129_CA1_s2_18.t	2	0.854261	TRUE
CMG129_CA1_s2_CMG129_CA1_s2_180.t	2	0.580836	TRUE
CMG129_CA1_s2_CMG129_CA1_s2_181.t	2	0.766769	TRUE
CMG129_CA1_s2_CMG129_CA1_s2_185.t	2	0.751237	TRUE
CMG129_CA1_s2_CMG129_CA1_s2_186.t	2	0.412506	TRUE
CMG129_CA1_s2_CMG129_CA1_s2_188.t	2	0.710069	TRUE
CMG129_CA1_s2_CMG129_CA1_s2_189.t	2	0.720461	TRUE
CMG129_CA1_s2_CMG129_CA1_s2_19.t	2	0.81592	TRUE
CMG129_CA1_s2_CMG129_CA1_s2_190.t	2	0.525342	TRUE
CMG129_CA1_s2_CMG129_CA1_s2_193.t	2	0.852263	TRUE
CMG129_CA1_s2_CMG129_CA1_s2_195.t	2	0.753405	TRUE
CMG129_CA1_s2_CMG129_CA1_s2_196.t	2	0.811945	TRUE
CMG129_CA1_s2_CMG129_CA1_s2_197.t	2	0.480439	TRUE
CMG129_CA1_s2_CMG129_CA1_s2_198.t	2	0.815233	TRUE
CMG129_CA1_s2_CMG129_CA1_s2_199.t	2	0.74204	TRUE
CMG129_CA1_s2_CMG129_CA1_s2_2.t	2	0.563413	TRUE
CMG129_CA1_s2_CMG129_CA1_s2_20.t	2	0.76253	TRUE
CMG129_CA1_s2_CMG129_CA1_s2_201.t	2	0.539306	TRUE
CMG129_CA1_s2_CMG129_CA1_s2_206.t	2	0.70086	TRUE
CMG129_CA1_s2_CMG129_CA1_s2_207.t	2	0.901898	TRUE
CMG129_CA1_s2_CMG129_CA1_s2_21.t	2	0.831195	TRUE
CMG129_CA1_s2_CMG129_CA1_s2_213.t	2	0.851013	TRUE
CMG129_CA1_s2_CMG129_CA1_s2_214.t	2	0.853512	TRUE
CMG129_CA1_s2_CMG129_CA1_s2_215.t	2	0.834351	TRUE
CMG129_CA1_s2_CMG129_CA1_s2_218.t	2	0.714361	TRUE
CMG129_CA1_s2_CMG129_CA1_s2_219.t	2	0.392212	TRUE
CMG129_CA1_s2_CMG129_CA1_s2_221.t	2	0.790166	TRUE
CMG129_CA1_s2_CMG129_CA1_s2_223.t	2	0.722427	TRUE
CMG129_CA1_s2_CMG129_CA1_s2_23.t	2	0.297889	FALSE
CMG129_CA1_s2_CMG129_CA1_s2_231.t	2	0.81428	TRUE
CMG129_CA1_s2_CMG129_CA1_s2_232.t	2	0.625006	TRUE
CMG129_CA1_s2_CMG129_CA1_s2_233.t	2	0.718131	TRUE
CMG129_CA1_s2_CMG129_CA1_s2_237.t	2	0.67645	TRUE
CMG129_CA1_s2_CMG129_CA1_s2_241.t	2	0.751117	TRUE
CMG129_CA1_s2_CMG129_CA1_s2_244.t	2	0.788369	TRUE
CMG129_CA1_s2_CMG129_CA1_s2_249.t	2	0.656117	TRUE
CMG129_CA1_s2_CMG129_CA1_s2_25.t	2	0.881461	TRUE
CMG129_CA1_s2_CMG129_CA1_s2_252.t	2	0.64575	TRUE
CMG129_CA1_s2_CMG129_CA1_s2_256.t	2	0.801202	TRUE
CMG129_CA1_s2_CMG129_CA1_s2_259.t	2	0.580141	TRUE
CMG129_CA1_s2_CMG129_CA1_s2_26.t	2	0.623496	TRUE
CMG129_CA1_s2_CMG129_CA1_s2_262.t	2	0.672865	TRUE
CMG129_CA1_s2_CMG129_CA1_s2_263.t	2	0.496079	TRUE
CMG129_CA1_s2_CMG129_CA1_s2_27.t	2	0.834182	TRUE
CMG129_CA1_s2_CMG129_CA1_s2_275.t	2	0.800347	TRUE
CMG129_CA1_s2_CMG129_CA1_s2_28.t	2	0.730821	TRUE
CMG129_CA1_s2_CMG129_CA1_s2_288.t	2	0.694365	TRUE
CMG129_CA1_s2_CMG129_CA1_s2_3.t	2	0.136318	FALSE
CMG129_CA1_s2_CMG129_CA1_s2_30.t	2	0.795658	TRUE
CMG129_CA1_s2_CMG129_CA1_s2_31.t	2	0.610991	TRUE
CMG129_CA1_s2_CMG129_CA1_s2_32.t	2	0.154757	FALSE
CMG129_CA1_s2_CMG129_CA1_s2_33.t	2	0.732015	TRUE
CMG129_CA1_s2_CMG129_CA1_s2_34.t	2	0.796276	TRUE
CMG129_CA1_s2_CMG129_CA1_s2_36.t	2	0.490583	TRUE
CMG129_CA1_s2_CMG129_CA1_s2_37.t	2	0.822015	TRUE
CMG129_CA1_s2_CMG129_CA1_s2_39.t	2	0.420973	TRUE
CMG129_CA1_s2_CMG129_CA1_s2_4.t	2	0.715513	TRUE
CMG129_CA1_s2_CMG129_CA1_s2_40.t	2	0.666457	TRUE
CMG129_CA1_s2_CMG129_CA1_s2_41.t	2	0.452429	TRUE
CMG129_CA1_s2_CMG129_CA1_s2_42.t	2	0.466615	TRUE
CMG129_CA1_s2_CMG129_CA1_s2_43.t	2	0.548128	TRUE
CMG129_CA1_s2_CMG129_CA1_s2_45.t	2	0.632085	TRUE
CMG129_CA1_s2_CMG129_CA1_s2_46.t	2	0.78789	TRUE
CMG129_CA1_s2_CMG129_CA1_s2_48.t	2	0.486272	TRUE
CMG129_CA1_s2_CMG129_CA1_s2_49.t	2	0.70985	TRUE
CMG129_CA1_s2_CMG129_CA1_s2_5.t	2	0.564226	TRUE
CMG129_CA1_s2_CMG129_CA1_s2_50.t	2	0.344524	TRUE
CMG129_CA1_s2_CMG129_CA1_s2_52.t	2	0.325713	TRUE
CMG129_CA1_s2_CMG129_CA1_s2_53.t	2	0.573062	TRUE
CMG129_CA1_s2_CMG129_CA1_s2_54.t	2	0.719799	TRUE
CMG129_CA1_s2_CMG129_CA1_s2_55.t	2	0.590685	TRUE
CMG129_CA1_s2_CMG129_CA1_s2_56.t	2	0.271371	FALSE
CMG129_CA1_s2_CMG129_CA1_s2_57.t	2	0.54983	TRUE
CMG129_CA1_s2_CMG129_CA1_s2_58.t	2	0.411306	TRUE
CMG129_CA1_s2_CMG129_CA1_s2_60.t	2	0.783425	TRUE
CMG129_CA1_s2_CMG129_CA1_s2_61.t	2	0.788029	TRUE
CMG129_CA1_s2_CMG129_CA1_s2_62.t	2	0.827592	TRUE
CMG129_CA1_s2_CMG129_CA1_s2_63.t	2	0.236288	FALSE
CMG129_CA1_s2_CMG129_CA1_s2_64.t	2	0.733908	TRUE
CMG129_CA1_s2_CMG129_CA1_s2_65.t	2	0.829466	TRUE
CMG129_CA1_s2_CMG129_CA1_s2_66.t	2	0.527395	TRUE
CMG129_CA1_s2_CMG129_CA1_s2_67.t	2	0.651275	TRUE
CMG129_CA1_s2_CMG129_CA1_s2_68.t	2	0.759608	TRUE
CMG129_CA1_s2_CMG129_CA1_s2_69.t	2	0.534918	TRUE
CMG129_CA1_s2_CMG129_CA1_s2_7.t	2	0.50591	TRUE
CMG129_CA1_s2_CMG129_CA1_s2_70.t	2	0.58814	TRUE
CMG129_CA1_s2_CMG129_CA1_s2_71.t	2	0.796383	TRUE
CMG129_CA1_s2_CMG129_CA1_s2_72.t	2	0.9253	TRUE
CMG129_CA1_s2_CMG129_CA1_s2_74.t	2	0.827908	TRUE
CMG129_CA1_s2_CMG129_CA1_s2_76.t	2	0.739725	TRUE
CMG129_CA1_s2_CMG129_CA1_s2_77.t	2	0.633809	TRUE
CMG129_CA1_s2_CMG129_CA1_s2_78.t	2	0.888098	TRUE
CMG129_CA1_s2_CMG129_CA1_s2_79.t	2	0.744884	TRUE
CMG129_CA1_s2_CMG129_CA1_s2_80.t	2	0.418919	TRUE
CMG129_CA1_s2_CMG129_CA1_s2_81.t	2	0.917035	TRUE
CMG129_CA1_s2_CMG129_CA1_s2_82.t	2	0.522092	TRUE
CMG129_CA1_s2_CMG129_CA1_s2_85.t	2	0.396644	TRUE
CMG129_CA1_s2_CMG129_CA1_s2_86.t	2	0.310253	TRUE
CMG129_CA1_s2_CMG129_CA1_s2_88.t	2	0.601326	TRUE
CMG129_CA1_s2_CMG129_CA1_s2_89.t	2	0.310745	TRUE
CMG129_CA1_s2_CMG129_CA1_s2_9.t	2	0.654455	TRUE
CMG129_CA1_s2_CMG129_CA1_s2_90.t	2	0.831203	TRUE
CMG129_CA1_s2_CMG129_CA1_s2_91.t	2	0.726391	TRUE
CMG129_CA1_s2_CMG129_CA1_s2_92.t	2	0.30417	TRUE
CMG129_CA1_s2_CMG129_CA1_s2_93.t	2	0.85151	TRUE
CMG129_CA1_s2_CMG129_CA1_s2_94.t	2	0.595085	TRUE
CMG129_CA1_s2_CMG129_CA1_s2_95.t	2	0.681692	TRUE
CMG129_CA1_s2_CMG129_CA1_s2_96.t	2	0.743681	TRUE
CMG129_CA1_s2_CMG129_CA1_s2_97.t	2	0.725462	TRUE
CMG129_CA1_s2_CMG129_CA1_s2_98.t	2	0.66989	TRUE
CMG129_CA1_s2_CMG129_CA1_s2_99.t	2	0.515394	TRUE
CMG129_CA1_s3_CMG129_CA1_s3_1.t	3	0.479137	TRUE
CMG129_CA1_s3_CMG129_CA1_s3_10.t	3	0.434953	TRUE
CMG129_CA1_s3_CMG129_CA1_s3_100.t	3	0.719561	TRUE
CMG129_CA1_s3_CMG129_CA1_s3_101.t	3	0.58952	TRUE
CMG129_CA1_s3_CMG129_CA1_s3_102.t	3	0.457981	TRUE
CMG129_CA1_s3_CMG129_CA1_s3_103.t	3	0.906873	TRUE
CMG129_CA1_s3_CMG129_CA1_s3_105.t	3	0.836038	TRUE
CMG129_CA1_s3_CMG129_CA1_s3_106.t	3	0.768596	TRUE
CMG129_CA1_s3_CMG129_CA1_s3_107.t	3	0.44976	TRUE
CMG129_CA1_s3_CMG129_CA1_s3_108.t	3	0.772612	TRUE
CMG129_CA1_s3_CMG129_CA1_s3_109.t	3	0.663087	TRUE
CMG129_CA1_s3_CMG129_CA1_s3_11.t	3	0.879708	TRUE
CMG129_CA1_s3_CMG129_CA1_s3_110.t	3	0.746945	TRUE
CMG129_CA1_s3_CMG129_CA1_s3_111.t	3	0.772125	TRUE
CMG129_CA1_s3_CMG129_CA1_s3_113.t	3	0.664577	TRUE
CMG129_CA1_s3_CMG129_CA1_s3_114.t	3	0.873149	TRUE
CMG129_CA1_s3_CMG129_CA1_s3_115.t	3	0.422777	TRUE
CMG129_CA1_s3_CMG129_CA1_s3_117.t	3	0.65164	TRUE
CMG129_CA1_s3_CMG129_CA1_s3_118.t	3	0.843358	TRUE
CMG129_CA1_s3_CMG129_CA1_s3_119.t	3	0.679684	TRUE
CMG129_CA1_s3_CMG129_CA1_s3_12.t	3	0.100056	FALSE
CMG129_CA1_s3_CMG129_CA1_s3_123.t	3	0.801297	TRUE
CMG129_CA1_s3_CMG129_CA1_s3_124.t	3	0.730421	TRUE
CMG129_CA1_s3_CMG129_CA1_s3_125.t	3	0.446582	TRUE
CMG129_CA1_s3_CMG129_CA1_s3_128.t	3	0.488429	TRUE
CMG129_CA1_s3_CMG129_CA1_s3_13.t	3	0.527353	TRUE
CMG129_CA1_s3_CMG129_CA1_s3_131.t	3	0.828575	TRUE
CMG129_CA1_s3_CMG129_CA1_s3_132.t	3	0.883894	TRUE
CMG129_CA1_s3_CMG129_CA1_s3_133.t	3	0.841363	TRUE
CMG129_CA1_s3_CMG129_CA1_s3_136.t	3	0.263141	FALSE
CMG129_CA1_s3_CMG129_CA1_s3_138.t	3	0.943644	TRUE
CMG129_CA1_s3_CMG129_CA1_s3_139.t	3	0.834109	TRUE
CMG129_CA1_s3_CMG129_CA1_s3_14.t	3	0.169769	FALSE
CMG129_CA1_s3_CMG129_CA1_s3_140.t	3	0.89544	TRUE
CMG129_CA1_s3_CMG129_CA1_s3_142.t	3	0.970278	TRUE
CMG129_CA1_s3_CMG129_CA1_s3_143.t	3	0.904529	TRUE
CMG129_CA1_s3_CMG129_CA1_s3_144.t	3	0.820178	TRUE
CMG129_CA1_s3_CMG129_CA1_s3_146.t	3	0.637123	TRUE
CMG129_CA1_s3_CMG129_CA1_s3_148.t	3	0.766079	TRUE
CMG129_CA1_s3_CMG129_CA1_s3_149.t	3	0.851483	TRUE
CMG129_CA1_s3_CMG129_CA1_s3_15.t	3	0.690928	TRUE
CMG129_CA1_s3_CMG129_CA1_s3_150.t	3	0.792969	TRUE
CMG129_CA1_s3_CMG129_CA1_s3_151.t	3	0.906605	TRUE
CMG129_CA1_s3_CMG129_CA1_s3_156.t	3	0.756621	TRUE
CMG129_CA1_s3_CMG129_CA1_s3_157.t	3	0.749508	TRUE
CMG129_CA1_s3_CMG129_CA1_s3_16.t	3	0.544782	TRUE
CMG129_CA1_s3_CMG129_CA1_s3_161.t	3	0.354065	TRUE
CMG129_CA1_s3_CMG129_CA1_s3_162.t	3	0.862282	TRUE
CMG129_CA1_s3_CMG129_CA1_s3_167.t	3	0.838037	TRUE
CMG129_CA1_s3_CMG129_CA1_s3_168.t	3	0.398552	TRUE
CMG129_CA1_s3_CMG129_CA1_s3_169.t	3	0.691824	TRUE
CMG129_CA1_s3_CMG129_CA1_s3_17.t	3	0.804006	TRUE
CMG129_CA1_s3_CMG129_CA1_s3_172.t	3	0.813789	TRUE
CMG129_CA1_s3_CMG129_CA1_s3_175.t	3	0.833061	TRUE
CMG129_CA1_s3_CMG129_CA1_s3_179.t	3	0.855753	TRUE
CMG129_CA1_s3_CMG129_CA1_s3_18.t	3	0.270702	FALSE
CMG129_CA1_s3_CMG129_CA1_s3_180.t	3	0.840786	TRUE
CMG129_CA1_s3_CMG129_CA1_s3_184.t	3	0.913475	TRUE
CMG129_CA1_s3_CMG129_CA1_s3_185.t	3	0.858029	TRUE
CMG129_CA1_s3_CMG129_CA1_s3_19.t	3	0.836335	TRUE
CMG129_CA1_s3_CMG129_CA1_s3_199.t	3	0.431685	TRUE
CMG129_CA1_s3_CMG129_CA1_s3_2.t	3	0.454311	TRUE
CMG129_CA1_s3_CMG129_CA1_s3_20.t	3	0.801556	TRUE
CMG129_CA1_s3_CMG129_CA1_s3_205.t	3	0.919996	TRUE
CMG129_CA1_s3_CMG129_CA1_s3_22.t	3	0.847172	TRUE
CMG129_CA1_s3_CMG129_CA1_s3_23.t	3	0.514539	TRUE
CMG129_CA1_s3_CMG129_CA1_s3_24.t	3	0.442504	TRUE
CMG129_CA1_s3_CMG129_CA1_s3_25.t	3	0.518574	TRUE
CMG129_CA1_s3_CMG129_CA1_s3_26.t	3	0.503432	TRUE
CMG129_CA1_s3_CMG129_CA1_s3_27.t	3	0.931998	TRUE
CMG129_CA1_s3_CMG129_CA1_s3_28.t	3	0.541504	TRUE
CMG129_CA1_s3_CMG129_CA1_s3_29.t	3	0.32459	TRUE
CMG129_CA1_s3_CMG129_CA1_s3_30.t	3	0.893612	TRUE
CMG129_CA1_s3_CMG129_CA1_s3_31.t	3	0.203696	FALSE
CMG129_CA1_s3_CMG129_CA1_s3_32.t	3	0.722189	TRUE
CMG129_CA1_s3_CMG129_CA1_s3_33.t	3	0.728469	TRUE
CMG129_CA1_s3_CMG129_CA1_s3_34.t	3	0.777526	TRUE
CMG129_CA1_s3_CMG129_CA1_s3_35.t	3	0.668564	TRUE
CMG129_CA1_s3_CMG129_CA1_s3_36.t	3	0.81633	TRUE
CMG129_CA1_s3_CMG129_CA1_s3_37.t	3	0.7902	TRUE
CMG129_CA1_s3_CMG129_CA1_s3_38.t	3	0.67585	TRUE
CMG129_CA1_s3_CMG129_CA1_s3_39.t	3	0.624347	TRUE
CMG129_CA1_s3_CMG129_CA1_s3_4.t	3	0.821639	TRUE
CMG129_CA1_s3_CMG129_CA1_s3_40.t	3	0.734051	TRUE
CMG129_CA1_s3_CMG129_CA1_s3_41.t	3	0.480649	TRUE
CMG129_CA1_s3_CMG129_CA1_s3_42.t	3	0.404878	TRUE
CMG129_CA1_s3_CMG129_CA1_s3_43.t	3	0.899797	TRUE
CMG129_CA1_s3_CMG129_CA1_s3_44.t	3	0.743881	TRUE
CMG129_CA1_s3_CMG129_CA1_s3_45.t	3	0.406043	TRUE
CMG129_CA1_s3_CMG129_CA1_s3_46.t	3	0.81374	TRUE
CMG129_CA1_s3_CMG129_CA1_s3_47.t	3	0.806442	TRUE
CMG129_CA1_s3_CMG129_CA1_s3_48.t	3	0.559211	TRUE
CMG129_CA1_s3_CMG129_CA1_s3_49.t	3	0.549139	TRUE
CMG129_CA1_s3_CMG129_CA1_s3_5.t	3	0.723075	TRUE
CMG129_CA1_s3_CMG129_CA1_s3_50.t	3	0.91477	TRUE
CMG129_CA1_s3_CMG129_CA1_s3_52.t	3	0.295104	FALSE
CMG129_CA1_s3_CMG129_CA1_s3_53.t	3	0.426934	TRUE
CMG129_CA1_s3_CMG129_CA1_s3_54.t	3	0.708677	TRUE
CMG129_CA1_s3_CMG129_CA1_s3_55.t	3	0.243976	FALSE
CMG129_CA1_s3_CMG129_CA1_s3_56.t	3	0.822729	TRUE
CMG129_CA1_s3_CMG129_CA1_s3_57.t	3	0.229649	FALSE
CMG129_CA1_s3_CMG129_CA1_s3_59.t	3	0.864874	TRUE
CMG129_CA1_s3_CMG129_CA1_s3_60.t	3	0.589608	TRUE
CMG129_CA1_s3_CMG129_CA1_s3_61.t	3	0.746076	TRUE
CMG129_CA1_s3_CMG129_CA1_s3_64.t	3	0.399067	TRUE
CMG129_CA1_s3_CMG129_CA1_s3_65.t	3	0.865331	TRUE
CMG129_CA1_s3_CMG129_CA1_s3_66.t	3	0.68884	TRUE
CMG129_CA1_s3_CMG129_CA1_s3_67.t	3	0.402903	TRUE
CMG129_CA1_s3_CMG129_CA1_s3_68.t	3	0.715798	TRUE
CMG129_CA1_s3_CMG129_CA1_s3_69.t	3	0.671936	TRUE
CMG129_CA1_s3_CMG129_CA1_s3_7.t	3	0.644651	TRUE
CMG129_CA1_s3_CMG129_CA1_s3_70.t	3	0.71756	TRUE
CMG129_CA1_s3_CMG129_CA1_s3_71.t	3	0.673929	TRUE
CMG129_CA1_s3_CMG129_CA1_s3_72.t	3	0.379033	TRUE
CMG129_CA1_s3_CMG129_CA1_s3_73.t	3	0.740301	TRUE
CMG129_CA1_s3_CMG129_CA1_s3_74.t	3	0.553792	TRUE
CMG129_CA1_s3_CMG129_CA1_s3_75.t	3	0.884432	TRUE
CMG129_CA1_s3_CMG129_CA1_s3_77.t	3	0.815303	TRUE
CMG129_CA1_s3_CMG129_CA1_s3_78.t	3	0.555285	TRUE
CMG129_CA1_s3_CMG129_CA1_s3_79.t	3	0.19373	FALSE
CMG129_CA1_s3_CMG129_CA1_s3_8.t	3	0.827517	TRUE
CMG129_CA1_s3_CMG129_CA1_s3_80.t	3	0.904497	TRUE
CMG129_CA1_s3_CMG129_CA1_s3_81.t	3	0.606049	TRUE
CMG129_CA1_s3_CMG129_CA1_s3_82.t	3	0.522141	TRUE
CMG129_CA1_s3_CMG129_CA1_s3_84.t	3	0.6105	TRUE
CMG129_CA1_s3_CMG129_CA1_s3_85.t	3	0.744897	TRUE
CMG129_CA1_s3_CMG129_CA1_s3_86.t	3	0.750248	TRUE
CMG129_CA1_s3_CMG129_CA1_s3_88.t	3	0.512842	TRUE
CMG129_CA1_s3_CMG129_CA1_s3_9.t	3	0.557903	TRUE
CMG129_CA1_s3_CMG129_CA1_s3_90.t	3	0.795824	TRUE
CMG129_CA1_s3_CMG129_CA1_s3_91.t	3	0.754879	TRUE
CMG129_CA1_s3_CMG129_CA1_s3_92.t	3	0.971184	TRUE
CMG129_CA1_s3_CMG129_CA1_s3_94.t	3	0.708653	TRUE
CMG129_CA1_s3_CMG129_CA1_s3_96.t	3	0.786687	TRUE
CMG129_CA1_s3_CMG129_CA1_s3_97.t	3	0.8171	TRUE
CMG154_CA1_s1_CMG154_CA1_s1_1.t	1	0.508292	TRUE
CMG154_CA1_s1_CMG154_CA1_s1_10.t	1	0.609221	TRUE
CMG154_CA1_s1_CMG154_CA1_s1_101.t	1	0.781762	TRUE
CMG154_CA1_s1_CMG154_CA1_s1_102.t	1	0.319968	TRUE
CMG154_CA1_s1_CMG154_CA1_s1_103.t	1	NA	FALSE
CMG154_CA1_s1_CMG154_CA1_s1_104.t	1	0.0166491	FALSE
CMG154_CA1_s1_CMG154_CA1_s1_106.t	1	0.473971	TRUE
CMG154_CA1_s1_CMG154_CA1_s1_108.t	1	0.762968	TRUE
CMG154_CA1_s1_CMG154_CA1_s1_109.t	1	0.816362	TRUE
CMG154_CA1_s1_CMG154_CA1_s1_11.t	1	0.396635	TRUE
CMG154_CA1_s1_CMG154_CA1_s1_110.t	1	0.698059	TRUE
CMG154_CA1_s1_CMG154_CA1_s1_111.t	1	0.568445	TRUE
CMG154_CA1_s1_CMG154_CA1_s1_112.t	1	0.610032	TRUE
CMG154_CA1_s1_CMG154_CA1_s1_113.t	1	0.685966	TRUE
CMG154_CA1_s1_CMG154_CA1_s1_114.t	1	0.591672	TRUE
CMG154_CA1_s1_CMG154_CA1_s1_115.t	1	0.669456	TRUE
CMG154_CA1_s1_CMG154_CA1_s1_117.t	1	0.834369	TRUE
CMG154_CA1_s1_CMG154_CA1_s1_118.t	1	0.536856	TRUE
CMG154_CA1_s1_CMG154_CA1_s1_12.t	1	0.77679	TRUE
CMG154_CA1_s1_CMG154_CA1_s1_120.t	1	0.801097	TRUE
CMG154_CA1_s1_CMG154_CA1_s1_121.t	1	0.646601	TRUE
CMG154_CA1_s1_CMG154_CA1_s1_122.t	1	0.73832	TRUE
CMG154_CA1_s1_CMG154_CA1_s1_124.t	1	0.402699	TRUE
CMG154_CA1_s1_CMG154_CA1_s1_127.t	1	0.448797	TRUE
CMG154_CA1_s1_CMG154_CA1_s1_128.t	1	0.369658	TRUE
CMG154_CA1_s1_CMG154_CA1_s1_13.t	1	0.339499	TRUE
CMG154_CA1_s1_CMG154_CA1_s1_130.t	1	0.703392	TRUE
CMG154_CA1_s1_CMG154_CA1_s1_131.t	1	0.639587	TRUE
CMG154_CA1_s1_CMG154_CA1_s1_133.t	1	0.42531	TRUE
CMG154_CA1_s1_CMG154_CA1_s1_135.t	1	0.435324	TRUE
CMG154_CA1_s1_CMG154_CA1_s1_136.t	1	0.515492	TRUE
CMG154_CA1_s1_CMG154_CA1_s1_137.t	1	0.84506	TRUE
CMG154_CA1_s1_CMG154_CA1_s1_138.t	1	0.594392	TRUE
CMG154_CA1_s1_CMG154_CA1_s1_14.t	1	0.41245	TRUE
CMG154_CA1_s1_CMG154_CA1_s1_140.t	1	0.894227	TRUE
CMG154_CA1_s1_CMG154_CA1_s1_141.t	1	0.338667	TRUE
CMG154_CA1_s1_CMG154_CA1_s1_142.t	1	0.821767	TRUE
CMG154_CA1_s1_CMG154_CA1_s1_143.t	1	0.68043	TRUE
CMG154_CA1_s1_CMG154_CA1_s1_144.t	1	0.834788	TRUE
CMG154_CA1_s1_CMG154_CA1_s1_147.t	1	0.200302	FALSE
CMG154_CA1_s1_CMG154_CA1_s1_148.t	1	0.715944	TRUE
CMG154_CA1_s1_CMG154_CA1_s1_149.t	1	0.367229	TRUE
CMG154_CA1_s1_CMG154_CA1_s1_15.t	1	0.798323	TRUE
CMG154_CA1_s1_CMG154_CA1_s1_151.t	1	0.858492	TRUE
CMG154_CA1_s1_CMG154_CA1_s1_153.t	1	0.763602	TRUE
CMG154_CA1_s1_CMG154_CA1_s1_154.t	1	0.228092	FALSE
CMG154_CA1_s1_CMG154_CA1_s1_155.t	1	0.715754	TRUE
CMG154_CA1_s1_CMG154_CA1_s1_156.t	1	0.661857	TRUE
CMG154_CA1_s1_CMG154_CA1_s1_159.t	1	0.556053	TRUE
CMG154_CA1_s1_CMG154_CA1_s1_16.t	1	0.817724	TRUE
CMG154_CA1_s1_CMG154_CA1_s1_162.t	1	0.671749	TRUE
CMG154_CA1_s1_CMG154_CA1_s1_163.t	1	0.884114	TRUE
CMG154_CA1_s1_CMG154_CA1_s1_165.t	1	0.685687	TRUE
CMG154_CA1_s1_CMG154_CA1_s1_166.t	1	0.427101	TRUE
CMG154_CA1_s1_CMG154_CA1_s1_167.t	1	0.789403	TRUE
CMG154_CA1_s1_CMG154_CA1_s1_169.t	1	0.49014	TRUE
CMG154_CA1_s1_CMG154_CA1_s1_17.t	1	0.666003	TRUE
CMG154_CA1_s1_CMG154_CA1_s1_170.t	1	0.854823	TRUE
CMG154_CA1_s1_CMG154_CA1_s1_172.t	1	0.293881	FALSE
CMG154_CA1_s1_CMG154_CA1_s1_174.t	1	0.761237	TRUE
CMG154_CA1_s1_CMG154_CA1_s1_175.t	1	0.226433	FALSE
CMG154_CA1_s1_CMG154_CA1_s1_176.t	1	0.764619	TRUE
CMG154_CA1_s1_CMG154_CA1_s1_177.t	1	0.408185	TRUE
CMG154_CA1_s1_CMG154_CA1_s1_178.t	1	0.342643	TRUE
CMG154_CA1_s1_CMG154_CA1_s1_180.t	1	0.820527	TRUE
CMG154_CA1_s1_CMG154_CA1_s1_181.t	1	0.801843	TRUE
CMG154_CA1_s1_CMG154_CA1_s1_182.t	1	0.487723	TRUE
CMG154_CA1_s1_CMG154_CA1_s1_183.t	1	0.773369	TRUE
CMG154_CA1_s1_CMG154_CA1_s1_184.t	1	0.462045	TRUE
CMG154_CA1_s1_CMG154_CA1_s1_185.t	1	0.498995	TRUE
CMG154_CA1_s1_CMG154_CA1_s1_186.t	1	0.441722	TRUE
CMG154_CA1_s1_CMG154_CA1_s1_187.t	1	0.749574	TRUE
CMG154_CA1_s1_CMG154_CA1_s1_188.t	1	0.721069	TRUE
CMG154_CA1_s1_CMG154_CA1_s1_19.t	1	0.280083	FALSE
CMG154_CA1_s1_CMG154_CA1_s1_190.t	1	0.425726	TRUE
CMG154_CA1_s1_CMG154_CA1_s1_191.t	1	0.594984	TRUE
CMG154_CA1_s1_CMG154_CA1_s1_192.t	1	0.649112	TRUE
CMG154_CA1_s1_CMG154_CA1_s1_193.t	1	0.494194	TRUE
CMG154_CA1_s1_CMG154_CA1_s1_194.t	1	0.338102	TRUE
CMG154_CA1_s1_CMG154_CA1_s1_197.t	1	0.489877	TRUE
CMG154_CA1_s1_CMG154_CA1_s1_199.t	1	0.589963	TRUE
CMG154_CA1_s1_CMG154_CA1_s1_2.t	1	0.51734	TRUE
CMG154_CA1_s1_CMG154_CA1_s1_20.t	1	0.527684	TRUE
CMG154_CA1_s1_CMG154_CA1_s1_201.t	1	0.551262	TRUE
CMG154_CA1_s1_CMG154_CA1_s1_202.t	1	0.494302	TRUE
CMG154_CA1_s1_CMG154_CA1_s1_203.t	1	0.681836	TRUE
CMG154_CA1_s1_CMG154_CA1_s1_204.t	1	0.5209	TRUE
CMG154_CA1_s1_CMG154_CA1_s1_205.t	1	0.252386	FALSE
CMG154_CA1_s1_CMG154_CA1_s1_206.t	1	0.239949	FALSE
CMG154_CA1_s1_CMG154_CA1_s1_208.t	1	0.558848	TRUE
CMG154_CA1_s1_CMG154_CA1_s1_21.t	1	0.634951	TRUE
CMG154_CA1_s1_CMG154_CA1_s1_210.t	1	0.345727	TRUE
CMG154_CA1_s1_CMG154_CA1_s1_211.t	1	0.679525	TRUE
CMG154_CA1_s1_CMG154_CA1_s1_212.t	1	0.15931	FALSE
CMG154_CA1_s1_CMG154_CA1_s1_216.t	1	0.800077	TRUE
CMG154_CA1_s1_CMG154_CA1_s1_217.t	1	0.577615	TRUE
CMG154_CA1_s1_CMG154_CA1_s1_218.t	1	0.891472	TRUE
CMG154_CA1_s1_CMG154_CA1_s1_219.t	1	0.321838	TRUE
CMG154_CA1_s1_CMG154_CA1_s1_22.t	1	0.867219	TRUE
CMG154_CA1_s1_CMG154_CA1_s1_222.t	1	0.58231	TRUE
CMG154_CA1_s1_CMG154_CA1_s1_223.t	1	0.522969	TRUE
CMG154_CA1_s1_CMG154_CA1_s1_225.t	1	0.858444	TRUE
CMG154_CA1_s1_CMG154_CA1_s1_226.t	1	0.684405	TRUE
CMG154_CA1_s1_CMG154_CA1_s1_227.t	1	0.48066	TRUE
CMG154_CA1_s1_CMG154_CA1_s1_229.t	1	0.67973	TRUE
CMG154_CA1_s1_CMG154_CA1_s1_231.t	1	0.290981	FALSE
CMG154_CA1_s1_CMG154_CA1_s1_232.t	1	0.113139	FALSE
CMG154_CA1_s1_CMG154_CA1_s1_233.t	1	0.606292	TRUE
CMG154_CA1_s1_CMG154_CA1_s1_235.t	1	0.0691176	FALSE
CMG154_CA1_s1_CMG154_CA1_s1_236.t	1	0.319532	TRUE
CMG154_CA1_s1_CMG154_CA1_s1_237.t	1	0.751687	TRUE
CMG154_CA1_s1_CMG154_CA1_s1_239.t	1	0.498677	TRUE
CMG154_CA1_s1_CMG154_CA1_s1_24.t	1	0.705611	TRUE
CMG154_CA1_s1_CMG154_CA1_s1_240.t	1	0.58059	TRUE
CMG154_CA1_s1_CMG154_CA1_s1_242.t	1	0.103369	FALSE
CMG154_CA1_s1_CMG154_CA1_s1_243.t	1	0.371081	TRUE
CMG154_CA1_s1_CMG154_CA1_s1_244.t	1	0.10102	FALSE
CMG154_CA1_s1_CMG154_CA1_s1_245.t	1	0.314385	TRUE
CMG154_CA1_s1_CMG154_CA1_s1_246.t	1	0.24488	FALSE
CMG154_CA1_s1_CMG154_CA1_s1_248.t	1	0.652738	TRUE
CMG154_CA1_s1_CMG154_CA1_s1_25.t	1	0.449084	TRUE
CMG154_CA1_s1_CMG154_CA1_s1_250.t	1	0.703531	TRUE
CMG154_CA1_s1_CMG154_CA1_s1_251.t	1	0.613414	TRUE
CMG154_CA1_s1_CMG154_CA1_s1_252.t	1	0.134279	FALSE
CMG154_CA1_s1_CMG154_CA1_s1_255.t	1	0.12305	FALSE
CMG154_CA1_s1_CMG154_CA1_s1_256.t	1	0.366512	TRUE
CMG154_CA1_s1_CMG154_CA1_s1_258.t	1	0.620016	TRUE
CMG154_CA1_s1_CMG154_CA1_s1_259.t	1	0.789719	TRUE
CMG154_CA1_s1_CMG154_CA1_s1_26.t	1	0.205757	FALSE
CMG154_CA1_s1_CMG154_CA1_s1_260.t	1	0.692734	TRUE
CMG154_CA1_s1_CMG154_CA1_s1_261.t	1	0.935325	TRUE
CMG154_CA1_s1_CMG154_CA1_s1_262.t	1	0.819172	TRUE
CMG154_CA1_s1_CMG154_CA1_s1_268.t	1	0.253522	FALSE
CMG154_CA1_s1_CMG154_CA1_s1_27.t	1	0.699311	TRUE
CMG154_CA1_s1_CMG154_CA1_s1_271.t	1	0.612562	TRUE
CMG154_CA1_s1_CMG154_CA1_s1_272.t	1	0.295538	FALSE
CMG154_CA1_s1_CMG154_CA1_s1_273.t	1	0.647398	TRUE
CMG154_CA1_s1_CMG154_CA1_s1_274.t	1	0.584174	TRUE
CMG154_CA1_s1_CMG154_CA1_s1_275.t	1	0.791197	TRUE
CMG154_CA1_s1_CMG154_CA1_s1_276.t	1	0.736369	TRUE
CMG154_CA1_s1_CMG154_CA1_s1_277.t	1	0.850429	TRUE
CMG154_CA1_s1_CMG154_CA1_s1_278.t	1	0.581561	TRUE
CMG154_CA1_s1_CMG154_CA1_s1_279.t	1	0.611559	TRUE
CMG154_CA1_s1_CMG154_CA1_s1_28.t	1	0.708245	TRUE
CMG154_CA1_s1_CMG154_CA1_s1_281.t	1	-0.120812	FALSE
CMG154_CA1_s1_CMG154_CA1_s1_282.t	1	0.617984	TRUE
CMG154_CA1_s1_CMG154_CA1_s1_284.t	1	0.168018	FALSE
CMG154_CA1_s1_CMG154_CA1_s1_285.t	1	0.313157	TRUE
CMG154_CA1_s1_CMG154_CA1_s1_286.t	1	0.327919	TRUE
CMG154_CA1_s1_CMG154_CA1_s1_287.t	1	0.428434	TRUE
CMG154_CA1_s1_CMG154_CA1_s1_288.t	1	0.627475	TRUE
CMG154_CA1_s1_CMG154_CA1_s1_29.t	1	0.717939	TRUE
CMG154_CA1_s1_CMG154_CA1_s1_290.t	1	0.484555	TRUE
CMG154_CA1_s1_CMG154_CA1_s1_291.t	1	0.554707	TRUE
CMG154_CA1_s1_CMG154_CA1_s1_294.t	1	0.928614	TRUE
CMG154_CA1_s1_CMG154_CA1_s1_295.t	1	0.849146	TRUE
CMG154_CA1_s1_CMG154_CA1_s1_296.t	1	0.255565	FALSE
CMG154_CA1_s1_CMG154_CA1_s1_297.t	1	0.769908	TRUE
CMG154_CA1_s1_CMG154_CA1_s1_298.t	1	0.502151	TRUE
CMG154_CA1_s1_CMG154_CA1_s1_299.t	1	0.734184	TRUE
CMG154_CA1_s1_CMG154_CA1_s1_3.t	1	0.3497	TRUE
CMG154_CA1_s1_CMG154_CA1_s1_30.t	1	0.841687	TRUE
CMG154_CA1_s1_CMG154_CA1_s1_304.t	1	0.156487	FALSE
CMG154_CA1_s1_CMG154_CA1_s1_305.t	1	0.615215	TRUE
CMG154_CA1_s1_CMG154_CA1_s1_306.t	1	0.509142	TRUE
CMG154_CA1_s1_CMG154_CA1_s1_308.t	1	0.737444	TRUE
CMG154_CA1_s1_CMG154_CA1_s1_31.t	1	0.545853	TRUE
CMG154_CA1_s1_CMG154_CA1_s1_310.t	1	0.0437883	FALSE
CMG154_CA1_s1_CMG154_CA1_s1_311.t	1	NA	FALSE
CMG154_CA1_s1_CMG154_CA1_s1_312.t	1	0.567008	TRUE
CMG154_CA1_s1_CMG154_CA1_s1_313.t	1	0.597614	TRUE
CMG154_CA1_s1_CMG154_CA1_s1_314.t	1	0.2646	FALSE
CMG154_CA1_s1_CMG154_CA1_s1_315.t	1	0.891796	TRUE
CMG154_CA1_s1_CMG154_CA1_s1_316.t	1	0.423889	TRUE
CMG154_CA1_s1_CMG154_CA1_s1_317.t	1	0.370873	TRUE
CMG154_CA1_s1_CMG154_CA1_s1_319.t	1	0.219295	FALSE
CMG154_CA1_s1_CMG154_CA1_s1_32.t	1	0.505312	TRUE
CMG154_CA1_s1_CMG154_CA1_s1_321.t	1	0.879594	TRUE
CMG154_CA1_s1_CMG154_CA1_s1_326.t	1	0.879814	TRUE
CMG154_CA1_s1_CMG154_CA1_s1_327.t	1	0.396157	TRUE
CMG154_CA1_s1_CMG154_CA1_s1_328.t	1	0.678723	TRUE
CMG154_CA1_s1_CMG154_CA1_s1_329.t	1	NA	FALSE
CMG154_CA1_s1_CMG154_CA1_s1_33.t	1	0.223238	FALSE
CMG154_CA1_s1_CMG154_CA1_s1_331.t	1	0.735632	TRUE
CMG154_CA1_s1_CMG154_CA1_s1_332.t	1	0.854953	TRUE
CMG154_CA1_s1_CMG154_CA1_s1_334.t	1	0.594471	TRUE
CMG154_CA1_s1_CMG154_CA1_s1_34.t	1	0.393898	TRUE
CMG154_CA1_s1_CMG154_CA1_s1_340.t	1	0.431014	TRUE
CMG154_CA1_s1_CMG154_CA1_s1_343.t	1	0.53545	TRUE
CMG154_CA1_s1_CMG154_CA1_s1_349.t	1	0.396478	TRUE
CMG154_CA1_s1_CMG154_CA1_s1_355.t	1	0.601977	TRUE
CMG154_CA1_s1_CMG154_CA1_s1_356.t	1	0.447125	TRUE
CMG154_CA1_s1_CMG154_CA1_s1_357.t	1	0.0381362	FALSE
CMG154_CA1_s1_CMG154_CA1_s1_358.t	1	0.374002	TRUE
CMG154_CA1_s1_CMG154_CA1_s1_36.t	1	0.762146	TRUE
CMG154_CA1_s1_CMG154_CA1_s1_360.t	1	NA	FALSE
CMG154_CA1_s1_CMG154_CA1_s1_361.t	1	0.670733	TRUE
CMG154_CA1_s1_CMG154_CA1_s1_363.t	1	0.410514	TRUE
CMG154_CA1_s1_CMG154_CA1_s1_367.t	1	0.159515	FALSE
CMG154_CA1_s1_CMG154_CA1_s1_369.t	1	0.683436	TRUE
CMG154_CA1_s1_CMG154_CA1_s1_37.t	1	0.717674	TRUE
CMG154_CA1_s1_CMG154_CA1_s1_370.t	1	0.589493	TRUE
CMG154_CA1_s1_CMG154_CA1_s1_371.t	1	0.350698	TRUE
CMG154_CA1_s1_CMG154_CA1_s1_372.t	1	0.505178	TRUE
CMG154_CA1_s1_CMG154_CA1_s1_375.t	1	0.504839	TRUE
CMG154_CA1_s1_CMG154_CA1_s1_381.t	1	0.275951	FALSE
CMG154_CA1_s1_CMG154_CA1_s1_382.t	1	0.791402	TRUE
CMG154_CA1_s1_CMG154_CA1_s1_386.t	1	NA	FALSE
CMG154_CA1_s1_CMG154_CA1_s1_39.t	1	0.620196	TRUE
CMG154_CA1_s1_CMG154_CA1_s1_392.t	1	0.206011	FALSE
CMG154_CA1_s1_CMG154_CA1_s1_395.t	1	0.401889	TRUE
CMG154_CA1_s1_CMG154_CA1_s1_4.t	1	0.659163	TRUE
CMG154_CA1_s1_CMG154_CA1_s1_40.t	1	-0.00376416	FALSE
CMG154_CA1_s1_CMG154_CA1_s1_41.t	1	0.666119	TRUE
CMG154_CA1_s1_CMG154_CA1_s1_44.t	1	0.580351	TRUE
CMG154_CA1_s1_CMG154_CA1_s1_45.t	1	0.790892	TRUE
CMG154_CA1_s1_CMG154_CA1_s1_46.t	1	0.676914	TRUE
CMG154_CA1_s1_CMG154_CA1_s1_48.t	1	0.326911	TRUE
CMG154_CA1_s1_CMG154_CA1_s1_49.t	1	0.1091	FALSE
CMG154_CA1_s1_CMG154_CA1_s1_5.t	1	0.464941	TRUE
CMG154_CA1_s1_CMG154_CA1_s1_50.t	1	0.0506458	FALSE
CMG154_CA1_s1_CMG154_CA1_s1_51.t	1	0.81634	TRUE
CMG154_CA1_s1_CMG154_CA1_s1_52.t	1	0.786993	TRUE
CMG154_CA1_s1_CMG154_CA1_s1_53.t	1	0.615967	TRUE
CMG154_CA1_s1_CMG154_CA1_s1_56.t	1	0.594119	TRUE
CMG154_CA1_s1_CMG154_CA1_s1_57.t	1	0.548475	TRUE
CMG154_CA1_s1_CMG154_CA1_s1_58.t	1	0.251251	FALSE
CMG154_CA1_s1_CMG154_CA1_s1_59.t	1	0.568106	TRUE
CMG154_CA1_s1_CMG154_CA1_s1_6.t	1	0.561201	TRUE
CMG154_CA1_s1_CMG154_CA1_s1_60.t	1	0.141721	FALSE
CMG154_CA1_s1_CMG154_CA1_s1_61.t	1	0.44002	TRUE
CMG154_CA1_s1_CMG154_CA1_s1_62.t	1	0.436441	TRUE
CMG154_CA1_s1_CMG154_CA1_s1_63.t	1	0.439513	TRUE
CMG154_CA1_s1_CMG154_CA1_s1_65.t	1	0.196642	FALSE
CMG154_CA1_s1_CMG154_CA1_s1_66.t	1	0.489328	TRUE
CMG154_CA1_s1_CMG154_CA1_s1_68.t	1	0.638892	TRUE
CMG154_CA1_s1_CMG154_CA1_s1_7.t	1	0.381347	TRUE
CMG154_CA1_s1_CMG154_CA1_s1_70.t	1	0.638173	TRUE
CMG154_CA1_s1_CMG154_CA1_s1_71.t	1	0.727786	TRUE
CMG154_CA1_s1_CMG154_CA1_s1_74.t	1	0.689492	TRUE
CMG154_CA1_s1_CMG154_CA1_s1_75.t	1	0.0401091	FALSE
CMG154_CA1_s1_CMG154_CA1_s1_76.t	1	0.477499	TRUE
CMG154_CA1_s1_CMG154_CA1_s1_77.t	1	0.687208	TRUE
CMG154_CA1_s1_CMG154_CA1_s1_78.t	1	0.517231	TRUE
CMG154_CA1_s1_CMG154_CA1_s1_79.t	1	0.542965	TRUE
CMG154_CA1_s1_CMG154_CA1_s1_8.t	1	0.479125	TRUE
CMG154_CA1_s1_CMG154_CA1_s1_80.t	1	0.65646	TRUE
CMG154_CA1_s1_CMG154_CA1_s1_81.t	1	0.333768	TRUE
CMG154_CA1_s1_CMG154_CA1_s1_82.t	1	0.759462	TRUE
CMG154_CA1_s1_CMG154_CA1_s1_83.t	1	0.671904	TRUE
CMG154_CA1_s1_CMG154_CA1_s1_85.t	1	0.404503	TRUE
CMG154_CA1_s1_CMG154_CA1_s1_86.t	1	0.629652	TRUE
CMG154_CA1_s1_CMG154_CA1_s1_87.t	1	0.310966	TRUE
CMG154_CA1_s1_CMG154_CA1_s1_9.t	1	0.854077	TRUE
CMG154_CA1_s1_CMG154_CA1_s1_91.t	1	0.592192	TRUE
CMG154_CA1_s1_CMG154_CA1_s1_92.t	1	0.463396	TRUE
CMG154_CA1_s1_CMG154_CA1_s1_93.t	1	0.880079	TRUE
CMG154_CA1_s1_CMG154_CA1_s1_94.t	1	0.725993	TRUE
CMG154_CA1_s1_CMG154_CA1_s1_96.t	1	0.526275	TRUE
CMG154_CA1_s1_CMG154_CA1_s1_97.t	1	0.656178	TRUE
CMG154_CA1_s1_CMG154_CA1_s1_98.t	1	0.590388	TRUE
CMG154_CA1_s1_CMG154_CA1_s1_99.t	1	0.521386	TRUE
CMG154_CA1_s2_CMG154_CA1_s2_10.t	2	0.0117872	FALSE
CMG154_CA1_s2_CMG154_CA1_s2_100.t	2	0.779081	TRUE
CMG154_CA1_s2_CMG154_CA1_s2_101.t	2	0.553747	TRUE
CMG154_CA1_s2_CMG154_CA1_s2_102.t	2	0.671226	TRUE
CMG154_CA1_s2_CMG154_CA1_s2_103.t	2	0.802629	TRUE
CMG154_CA1_s2_CMG154_CA1_s2_104.t	2	0.847409	TRUE
CMG154_CA1_s2_CMG154_CA1_s2_105.t	2	0.868673	TRUE
CMG154_CA1_s2_CMG154_CA1_s2_106.t	2	0.871649	TRUE
CMG154_CA1_s2_CMG154_CA1_s2_107.t	2	0.220351	FALSE
CMG154_CA1_s2_CMG154_CA1_s2_109.t	2	0.512339	TRUE
CMG154_CA1_s2_CMG154_CA1_s2_11.t	2	0.921024	TRUE
CMG154_CA1_s2_CMG154_CA1_s2_110.t	2	0.563457	TRUE
CMG154_CA1_s2_CMG154_CA1_s2_111.t	2	0.605623	TRUE
CMG154_CA1_s2_CMG154_CA1_s2_112.t	2	0.822784	TRUE
CMG154_CA1_s2_CMG154_CA1_s2_115.t	2	0.585224	TRUE
CMG154_CA1_s2_CMG154_CA1_s2_116.t	2	0.858268	TRUE
CMG154_CA1_s2_CMG154_CA1_s2_117.t	2	0.793593	TRUE
CMG154_CA1_s2_CMG154_CA1_s2_119.t	2	0.682137	TRUE
CMG154_CA1_s2_CMG154_CA1_s2_12.t	2	0.326643	TRUE
CMG154_CA1_s2_CMG154_CA1_s2_120.t	2	0.8765	TRUE
CMG154_CA1_s2_CMG154_CA1_s2_121.t	2	0.207836	FALSE
CMG154_CA1_s2_CMG154_CA1_s2_122.t	2	0.408902	TRUE
CMG154_CA1_s2_CMG154_CA1_s2_123.t	2	0.712617	TRUE
CMG154_CA1_s2_CMG154_CA1_s2_126.t	2	0.585588	TRUE
CMG154_CA1_s2_CMG154_CA1_s2_127.t	2	0.636804	TRUE
CMG154_CA1_s2_CMG154_CA1_s2_128.t	2	0.685466	TRUE
CMG154_CA1_s2_CMG154_CA1_s2_129.t	2	0.714577	TRUE
CMG154_CA1_s2_CMG154_CA1_s2_131.t	2	0.810945	TRUE
CMG154_CA1_s2_CMG154_CA1_s2_132.t	2	0.620673	TRUE
CMG154_CA1_s2_CMG154_CA1_s2_134.t	2	0.794487	TRUE
CMG154_CA1_s2_CMG154_CA1_s2_135.t	2	0.575444	TRUE
CMG154_CA1_s2_CMG154_CA1_s2_136.t	2	0.612326	TRUE
CMG154_CA1_s2_CMG154_CA1_s2_138.t	2	0.678165	TRUE
CMG154_CA1_s2_CMG154_CA1_s2_139.t	2	0.522032	TRUE
CMG154_CA1_s2_CMG154_CA1_s2_14.t	2	0.562364	TRUE
CMG154_CA1_s2_CMG154_CA1_s2_140.t	2	0.672119	TRUE
CMG154_CA1_s2_CMG154_CA1_s2_141.t	2	0.643538	TRUE
CMG154_CA1_s2_CMG154_CA1_s2_143.t	2	0.80042	TRUE
CMG154_CA1_s2_CMG154_CA1_s2_144.t	2	0.310325	TRUE
CMG154_CA1_s2_CMG154_CA1_s2_145.t	2	0.688307	TRUE
CMG154_CA1_s2_CMG154_CA1_s2_148.t	2	0.718022	TRUE
CMG154_CA1_s2_CMG154_CA1_s2_15.t	2	0.552438	TRUE
CMG154_CA1_s2_CMG154_CA1_s2_150.t	2	0.482682	TRUE
CMG154_CA1_s2_CMG154_CA1_s2_152.t	2	0.941811	TRUE
CMG154_CA1_s2_CMG154_CA1_s2_153.t	2	0.826827	TRUE
CMG154_CA1_s2_CMG154_CA1_s2_154.t	2	0.953614	TRUE
CMG154_CA1_s2_CMG154_CA1_s2_155.t	2	0.877837	TRUE
CMG154_CA1_s2_CMG154_CA1_s2_156.t	2	0.906016	TRUE
CMG154_CA1_s2_CMG154_CA1_s2_158.t	2	0.766144	TRUE
CMG154_CA1_s2_CMG154_CA1_s2_159.t	2	0.492665	TRUE
CMG154_CA1_s2_CMG154_CA1_s2_16.t	2	0.848915	TRUE
CMG154_CA1_s2_CMG154_CA1_s2_161.t	2	0.470958	TRUE
CMG154_CA1_s2_CMG154_CA1_s2_162.t	2	0.732823	TRUE
CMG154_CA1_s2_CMG154_CA1_s2_165.t	2	0.388623	TRUE
CMG154_CA1_s2_CMG154_CA1_s2_167.t	2	0.885003	TRUE
CMG154_CA1_s2_CMG154_CA1_s2_168.t	2	-0.010392	FALSE
CMG154_CA1_s2_CMG154_CA1_s2_17.t	2	0.753865	TRUE
CMG154_CA1_s2_CMG154_CA1_s2_170.t	2	-0.000127945	FALSE
CMG154_CA1_s2_CMG154_CA1_s2_171.t	2	0.659269	TRUE
CMG154_CA1_s2_CMG154_CA1_s2_173.t	2	0.524345	TRUE
CMG154_CA1_s2_CMG154_CA1_s2_174.t	2	0.412767	TRUE
CMG154_CA1_s2_CMG154_CA1_s2_175.t	2	0.882144	TRUE
CMG154_CA1_s2_CMG154_CA1_s2_176.t	2	0.83238	TRUE
CMG154_CA1_s2_CMG154_CA1_s2_177.t	2	0.62404	TRUE
CMG154_CA1_s2_CMG154_CA1_s2_178.t	2	0.68833	TRUE
CMG154_CA1_s2_CMG154_CA1_s2_179.t	2	0.826714	TRUE
CMG154_CA1_s2_CMG154_CA1_s2_18.t	2	0.722092	TRUE
CMG154_CA1_s2_CMG154_CA1_s2_180.t	2	0.661453	TRUE
CMG154_CA1_s2_CMG154_CA1_s2_181.t	2	0.130009	FALSE
CMG154_CA1_s2_CMG154_CA1_s2_182.t	2	0.118559	FALSE
CMG154_CA1_s2_CMG154_CA1_s2_183.t	2	0.438264	TRUE
CMG154_CA1_s2_CMG154_CA1_s2_184.t	2	0.61909	TRUE
CMG154_CA1_s2_CMG154_CA1_s2_185.t	2	0.21848	FALSE
CMG154_CA1_s2_CMG154_CA1_s2_186.t	2	0.673451	TRUE
CMG154_CA1_s2_CMG154_CA1_s2_188.t	2	0.619019	TRUE
CMG154_CA1_s2_CMG154_CA1_s2_189.t	2	0.875429	TRUE
CMG154_CA1_s2_CMG154_CA1_s2_19.t	2	0.426088	TRUE
CMG154_CA1_s2_CMG154_CA1_s2_190.t	2	0.845192	TRUE
CMG154_CA1_s2_CMG154_CA1_s2_191.t	2	0.696773	TRUE
CMG154_CA1_s2_CMG154_CA1_s2_192.t	2	0.81329	TRUE
CMG154_CA1_s2_CMG154_CA1_s2_194.t	2	0.737971	TRUE
CMG154_CA1_s2_CMG154_CA1_s2_195.t	2	0.630875	TRUE
CMG154_CA1_s2_CMG154_CA1_s2_196.t	2	0.727716	TRUE
CMG154_CA1_s2_CMG154_CA1_s2_197.t	2	0.815064	TRUE
CMG154_CA1_s2_CMG154_CA1_s2_198.t	2	0.84486	TRUE
CMG154_CA1_s2_CMG154_CA1_s2_199.t	2	0.903402	TRUE
CMG154_CA1_s2_CMG154_CA1_s2_2.t	2	0.812359	TRUE
CMG154_CA1_s2_CMG154_CA1_s2_20.t	2	0.827078	TRUE
CMG154_CA1_s2_CMG154_CA1_s2_201.t	2	0.643854	TRUE
CMG154_CA1_s2_CMG154_CA1_s2_203.t	2	0.764793	TRUE
CMG154_CA1_s2_CMG154_CA1_s2_204.t	2	0.650417	TRUE
CMG154_CA1_s2_CMG154_CA1_s2_205.t	2	0.857602	TRUE
CMG154_CA1_s2_CMG154_CA1_s2_208.t	2	0.338751	TRUE
CMG154_CA1_s2_CMG154_CA1_s2_209.t	2	0.843297	TRUE
CMG154_CA1_s2_CMG154_CA1_s2_21.t	2	0.632069	TRUE
CMG154_CA1_s2_CMG154_CA1_s2_211.t	2	0.719438	TRUE
CMG154_CA1_s2_CMG154_CA1_s2_213.t	2	0.621297	TRUE
CMG154_CA1_s2_CMG154_CA1_s2_214.t	2	0.656996	TRUE
CMG154_CA1_s2_CMG154_CA1_s2_215.t	2	0.821514	TRUE
CMG154_CA1_s2_CMG154_CA1_s2_216.t	2	0.540311	TRUE
CMG154_CA1_s2_CMG154_CA1_s2_217.t	2	0.863566	TRUE
CMG154_CA1_s2_CMG154_CA1_s2_218.t	2	0.499074	TRUE
CMG154_CA1_s2_CMG154_CA1_s2_22.t	2	0.682406	TRUE
CMG154_CA1_s2_CMG154_CA1_s2_220.t	2	0.67498	TRUE
CMG154_CA1_s2_CMG154_CA1_s2_221.t	2	0.327185	TRUE
CMG154_CA1_s2_CMG154_CA1_s2_222.t	2	0.884065	TRUE
CMG154_CA1_s2_CMG154_CA1_s2_224.t	2	0.499777	TRUE
CMG154_CA1_s2_CMG154_CA1_s2_225.t	2	0.885668	TRUE
CMG154_CA1_s2_CMG154_CA1_s2_226.t	2	0.471462	TRUE
CMG154_CA1_s2_CMG154_CA1_s2_227.t	2	0.240326	FALSE
CMG154_CA1_s2_CMG154_CA1_s2_228.t	2	0.461965	TRUE
CMG154_CA1_s2_CMG154_CA1_s2_229.t	2	0.698392	TRUE
CMG154_CA1_s2_CMG154_CA1_s2_23.t	2	0.803209	TRUE
CMG154_CA1_s2_CMG154_CA1_s2_231.t	2	0.707745	TRUE
CMG154_CA1_s2_CMG154_CA1_s2_232.t	2	0.165643	FALSE
CMG154_CA1_s2_CMG154_CA1_s2_234.t	2	0.59772	TRUE
CMG154_CA1_s2_CMG154_CA1_s2_235.t	2	0.908771	TRUE
CMG154_CA1_s2_CMG154_CA1_s2_236.t	2	0.50715	TRUE
CMG154_CA1_s2_CMG154_CA1_s2_237.t	2	0.616741	TRUE
CMG154_CA1_s2_CMG154_CA1_s2_238.t	2	0.752314	TRUE
CMG154_CA1_s2_CMG154_CA1_s2_239.t	2	0.659241	TRUE
CMG154_CA1_s2_CMG154_CA1_s2_24.t	2	0.81279	TRUE
CMG154_CA1_s2_CMG154_CA1_s2_241.t	2	0.861437	TRUE
CMG154_CA1_s2_CMG154_CA1_s2_242.t	2	0.680462	TRUE
CMG154_CA1_s2_CMG154_CA1_s2_245.t	2	0.850781	TRUE
CMG154_CA1_s2_CMG154_CA1_s2_246.t	2	0.695573	TRUE
CMG154_CA1_s2_CMG154_CA1_s2_247.t	2	0.858369	TRUE
CMG154_CA1_s2_CMG154_CA1_s2_25.t	2	0.308196	TRUE
CMG154_CA1_s2_CMG154_CA1_s2_250.t	2	0.386451	TRUE
CMG154_CA1_s2_CMG154_CA1_s2_252.t	2	0.495362	TRUE
CMG154_CA1_s2_CMG154_CA1_s2_253.t	2	0.347067	TRUE
CMG154_CA1_s2_CMG154_CA1_s2_256.t	2	0.669616	TRUE
CMG154_CA1_s2_CMG154_CA1_s2_257.t	2	0.410458	TRUE
CMG154_CA1_s2_CMG154_CA1_s2_259.t	2	0.853914	TRUE
CMG154_CA1_s2_CMG154_CA1_s2_26.t	2	0.937986	TRUE
CMG154_CA1_s2_CMG154_CA1_s2_260.t	2	0.776425	TRUE
CMG154_CA1_s2_CMG154_CA1_s2_262.t	2	0.608515	TRUE
CMG154_CA1_s2_CMG154_CA1_s2_263.t	2	0.898819	TRUE
CMG154_CA1_s2_CMG154_CA1_s2_264.t	2	0.736826	TRUE
CMG154_CA1_s2_CMG154_CA1_s2_266.t	2	0.529007	TRUE
CMG154_CA1_s2_CMG154_CA1_s2_267.t	2	0.792644	TRUE
CMG154_CA1_s2_CMG154_CA1_s2_268.t	2	0.166466	FALSE
CMG154_CA1_s2_CMG154_CA1_s2_269.t	2	0.571687	TRUE
CMG154_CA1_s2_CMG154_CA1_s2_27.t	2	0.702557	TRUE
CMG154_CA1_s2_CMG154_CA1_s2_270.t	2	0.24821	FALSE
CMG154_CA1_s2_CMG154_CA1_s2_271.t	2	0.68155	TRUE
CMG154_CA1_s2_CMG154_CA1_s2_274.t	2	0.471236	TRUE
CMG154_CA1_s2_CMG154_CA1_s2_275.t	2	0.395629	TRUE
CMG154_CA1_s2_CMG154_CA1_s2_276.t	2	0.663906	TRUE
CMG154_CA1_s2_CMG154_CA1_s2_277.t	2	0.608166	TRUE
CMG154_CA1_s2_CMG154_CA1_s2_278.t	2	0.637367	TRUE
CMG154_CA1_s2_CMG154_CA1_s2_28.t	2	0.633213	TRUE
CMG154_CA1_s2_CMG154_CA1_s2_281.t	2	0.355665	TRUE
CMG154_CA1_s2_CMG154_CA1_s2_284.t	2	0.196038	FALSE
CMG154_CA1_s2_CMG154_CA1_s2_286.t	2	0.129463	FALSE
CMG154_CA1_s2_CMG154_CA1_s2_287.t	2	0.830661	TRUE
CMG154_CA1_s2_CMG154_CA1_s2_288.t	2	0.930136	TRUE
CMG154_CA1_s2_CMG154_CA1_s2_289.t	2	0.881914	TRUE
CMG154_CA1_s2_CMG154_CA1_s2_290.t	2	0.694878	TRUE
CMG154_CA1_s2_CMG154_CA1_s2_294.t	2	NA	FALSE
CMG154_CA1_s2_CMG154_CA1_s2_295.t	2	0.701454	TRUE
CMG154_CA1_s2_CMG154_CA1_s2_296.t	2	0.181886	FALSE
CMG154_CA1_s2_CMG154_CA1_s2_299.t	2	0.518417	TRUE
CMG154_CA1_s2_CMG154_CA1_s2_30.t	2	0.578811	TRUE
CMG154_CA1_s2_CMG154_CA1_s2_300.t	2	0.877448	TRUE
CMG154_CA1_s2_CMG154_CA1_s2_301.t	2	0.41945	TRUE
CMG154_CA1_s2_CMG154_CA1_s2_305.t	2	0.482253	TRUE
CMG154_CA1_s2_CMG154_CA1_s2_308.t	2	-0.141281	FALSE
CMG154_CA1_s2_CMG154_CA1_s2_309.t	2	-0.0245902	FALSE
CMG154_CA1_s2_CMG154_CA1_s2_31.t	2	0.394023	TRUE
CMG154_CA1_s2_CMG154_CA1_s2_310.t	2	0.635379	TRUE
CMG154_CA1_s2_CMG154_CA1_s2_311.t	2	0.700497	TRUE
CMG154_CA1_s2_CMG154_CA1_s2_312.t	2	0.158303	FALSE
CMG154_CA1_s2_CMG154_CA1_s2_313.t	2	0.565176	TRUE
CMG154_CA1_s2_CMG154_CA1_s2_314.t	2	0.6655	TRUE
CMG154_CA1_s2_CMG154_CA1_s2_315.t	2	0.763979	TRUE
CMG154_CA1_s2_CMG154_CA1_s2_316.t	2	0.660679	TRUE
CMG154_CA1_s2_CMG154_CA1_s2_317.t	2	0.626817	TRUE
CMG154_CA1_s2_CMG154_CA1_s2_318.t	2	0.914911	TRUE
CMG154_CA1_s2_CMG154_CA1_s2_32.t	2	0.874965	TRUE
CMG154_CA1_s2_CMG154_CA1_s2_320.t	2	0.853141	TRUE
CMG154_CA1_s2_CMG154_CA1_s2_321.t	2	-0.16261	FALSE
CMG154_CA1_s2_CMG154_CA1_s2_326.t	2	0.792682	TRUE
CMG154_CA1_s2_CMG154_CA1_s2_327.t	2	0.867408	TRUE
CMG154_CA1_s2_CMG154_CA1_s2_328.t	2	0.598288	TRUE
CMG154_CA1_s2_CMG154_CA1_s2_329.t	2	0.729764	TRUE
CMG154_CA1_s2_CMG154_CA1_s2_33.t	2	0.466466	TRUE
CMG154_CA1_s2_CMG154_CA1_s2_331.t	2	0.791639	TRUE
CMG154_CA1_s2_CMG154_CA1_s2_332.t	2	0.573181	TRUE
CMG154_CA1_s2_CMG154_CA1_s2_334.t	2	0.293444	FALSE
CMG154_CA1_s2_CMG154_CA1_s2_335.t	2	0.281286	FALSE
CMG154_CA1_s2_CMG154_CA1_s2_336.t	2	0.777452	TRUE
CMG154_CA1_s2_CMG154_CA1_s2_34.t	2	0.883695	TRUE
CMG154_CA1_s2_CMG154_CA1_s2_343.t	2	0.652396	TRUE
CMG154_CA1_s2_CMG154_CA1_s2_345.t	2	0.813463	TRUE
CMG154_CA1_s2_CMG154_CA1_s2_349.t	2	0.676231	TRUE
CMG154_CA1_s2_CMG154_CA1_s2_35.t	2	0.573671	TRUE
CMG154_CA1_s2_CMG154_CA1_s2_350.t	2	0.0944682	FALSE
CMG154_CA1_s2_CMG154_CA1_s2_351.t	2	0.783082	TRUE
CMG154_CA1_s2_CMG154_CA1_s2_352.t	2	0.433064	TRUE
CMG154_CA1_s2_CMG154_CA1_s2_354.t	2	0.811563	TRUE
CMG154_CA1_s2_CMG154_CA1_s2_355.t	2	0.820436	TRUE
CMG154_CA1_s2_CMG154_CA1_s2_357.t	2	0.798095	TRUE
CMG154_CA1_s2_CMG154_CA1_s2_359.t	2	-0.14546	FALSE
CMG154_CA1_s2_CMG154_CA1_s2_36.t	2	0.823026	TRUE
CMG154_CA1_s2_CMG154_CA1_s2_361.t	2	0.755308	TRUE
CMG154_CA1_s2_CMG154_CA1_s2_362.t	2	0.613892	TRUE
CMG154_CA1_s2_CMG154_CA1_s2_363.t	2	0.229954	FALSE
CMG154_CA1_s2_CMG154_CA1_s2_364.t	2	0.215818	FALSE
CMG154_CA1_s2_CMG154_CA1_s2_366.t	2	0.664004	TRUE
CMG154_CA1_s2_CMG154_CA1_s2_367.t	2	0.923871	TRUE
CMG154_CA1_s2_CMG154_CA1_s2_369.t	2	0.483346	TRUE
CMG154_CA1_s2_CMG154_CA1_s2_37.t	2	0.741177	TRUE
CMG154_CA1_s2_CMG154_CA1_s2_370.t	2	0.547816	TRUE
CMG154_CA1_s2_CMG154_CA1_s2_371.t	2	0.85682	TRUE
CMG154_CA1_s2_CMG154_CA1_s2_372.t	2	0.752428	TRUE
CMG154_CA1_s2_CMG154_CA1_s2_379.t	2	0.721078	TRUE
CMG154_CA1_s2_CMG154_CA1_s2_38.t	2	0.670078	TRUE
CMG154_CA1_s2_CMG154_CA1_s2_381.t	2	0.4945	TRUE
CMG154_CA1_s2_CMG154_CA1_s2_383.t	2	0.718242	TRUE
CMG154_CA1_s2_CMG154_CA1_s2_384.t	2	NA	FALSE
CMG154_CA1_s2_CMG154_CA1_s2_385.t	2	0.66841	TRUE
CMG154_CA1_s2_CMG154_CA1_s2_389.t	2	0.691172	TRUE
CMG154_CA1_s2_CMG154_CA1_s2_39.t	2	0.855159	TRUE
CMG154_CA1_s2_CMG154_CA1_s2_391.t	2	0.813989	TRUE
CMG154_CA1_s2_CMG154_CA1_s2_392.t	2	NA	FALSE
CMG154_CA1_s2_CMG154_CA1_s2_393.t	2	0.487961	TRUE
CMG154_CA1_s2_CMG154_CA1_s2_395.t	2	0.667011	TRUE
CMG154_CA1_s2_CMG154_CA1_s2_4.t	2	0.799131	TRUE
CMG154_CA1_s2_CMG154_CA1_s2_40.t	2	0.838605	TRUE
CMG154_CA1_s2_CMG154_CA1_s2_401.t	2	0.417681	TRUE
CMG154_CA1_s2_CMG154_CA1_s2_404.t	2	0.607219	TRUE
CMG154_CA1_s2_CMG154_CA1_s2_408.t	2	0.0467176	FALSE
CMG154_CA1_s2_CMG154_CA1_s2_419.t	2	NA	FALSE
CMG154_CA1_s2_CMG154_CA1_s2_42.t	2	0.723493	TRUE
CMG154_CA1_s2_CMG154_CA1_s2_43.t	2	0.810444	TRUE
CMG154_CA1_s2_CMG154_CA1_s2_430.t	2	NA	FALSE
CMG154_CA1_s2_CMG154_CA1_s2_44.t	2	0.821225	TRUE
CMG154_CA1_s2_CMG154_CA1_s2_45.t	2	0.721304	TRUE
CMG154_CA1_s2_CMG154_CA1_s2_46.t	2	0.711386	TRUE
CMG154_CA1_s2_CMG154_CA1_s2_47.t	2	0.538203	TRUE
CMG154_CA1_s2_CMG154_CA1_s2_48.t	2	0.658101	TRUE
CMG154_CA1_s2_CMG154_CA1_s2_49.t	2	0.889016	TRUE
CMG154_CA1_s2_CMG154_CA1_s2_5.t	2	0.906445	TRUE
CMG154_CA1_s2_CMG154_CA1_s2_50.t	2	0.876625	TRUE
CMG154_CA1_s2_CMG154_CA1_s2_51.t	2	0.445572	TRUE
CMG154_CA1_s2_CMG154_CA1_s2_53.t	2	0.900595	TRUE
CMG154_CA1_s2_CMG154_CA1_s2_54.t	2	0.807469	TRUE
CMG154_CA1_s2_CMG154_CA1_s2_56.t	2	0.537144	TRUE
CMG154_CA1_s2_CMG154_CA1_s2_57.t	2	0.893454	TRUE
CMG154_CA1_s2_CMG154_CA1_s2_58.t	2	0.636156	TRUE
CMG154_CA1_s2_CMG154_CA1_s2_59.t	2	0.677046	TRUE
CMG154_CA1_s2_CMG154_CA1_s2_6.t	2	0.799453	TRUE
CMG154_CA1_s2_CMG154_CA1_s2_60.t	2	0.43991	TRUE
CMG154_CA1_s2_CMG154_CA1_s2_61.t	2	0.734655	TRUE
CMG154_CA1_s2_CMG154_CA1_s2_62.t	2	0.419923	TRUE
CMG154_CA1_s2_CMG154_CA1_s2_63.t	2	0.896776	TRUE
CMG154_CA1_s2_CMG154_CA1_s2_64.t	2	0.616495	TRUE
CMG154_CA1_s2_CMG154_CA1_s2_66.t	2	0.88405	TRUE
CMG154_CA1_s2_CMG154_CA1_s2_67.t	2	0.631485	TRUE
CMG154_CA1_s2_CMG154_CA1_s2_68.t	2	0.717352	TRUE
CMG154_CA1_s2_CMG154_CA1_s2_69.t	2	0.835431	TRUE
CMG154_CA1_s2_CMG154_CA1_s2_7.t	2	0.395978	TRUE
CMG154_CA1_s2_CMG154_CA1_s2_70.t	2	0.354586	TRUE
CMG154_CA1_s2_CMG154_CA1_s2_73.t	2	0.40598	TRUE
CMG154_CA1_s2_CMG154_CA1_s2_74.t	2	0.841164	TRUE
CMG154_CA1_s2_CMG154_CA1_s2_76.t	2	0.649981	TRUE
CMG154_CA1_s2_CMG154_CA1_s2_77.t	2	0.777131	TRUE
CMG154_CA1_s2_CMG154_CA1_s2_78.t	2	0.53203	TRUE
CMG154_CA1_s2_CMG154_CA1_s2_79.t	2	0.798448	TRUE
CMG154_CA1_s2_CMG154_CA1_s2_81.t	2	0.758989	TRUE
CMG154_CA1_s2_CMG154_CA1_s2_82.t	2	0.897896	TRUE
CMG154_CA1_s2_CMG154_CA1_s2_83.t	2	0.155118	FALSE
CMG154_CA1_s2_CMG154_CA1_s2_85.t	2	0.780533	TRUE
CMG154_CA1_s2_CMG154_CA1_s2_86.t	2	0.714357	TRUE
CMG154_CA1_s2_CMG154_CA1_s2_87.t	2	0.621383	TRUE
CMG154_CA1_s2_CMG154_CA1_s2_88.t	2	0.469331	TRUE
CMG154_CA1_s2_CMG154_CA1_s2_89.t	2	0.430716	TRUE
CMG154_CA1_s2_CMG154_CA1_s2_9.t	2	0.797822	TRUE
CMG154_CA1_s2_CMG154_CA1_s2_90.t	2	0.586168	TRUE
CMG154_CA1_s2_CMG154_CA1_s2_91.t	2	0.945104	TRUE
CMG154_CA1_s2_CMG154_CA1_s2_93.t	2	0.508515	TRUE
CMG154_CA1_s2_CMG154_CA1_s2_94.t	2	0.533165	TRUE
CMG154_CA1_s2_CMG154_CA1_s2_95.t	2	0.840888	TRUE
CMG154_CA1_s2_CMG154_CA1_s2_96.t	2	0.747715	TRUE
CMG154_CA1_s2_CMG154_CA1_s2_98.t	2	0.82833	TRUE
CMG154_CA1_s3_CMG154_CA1_s3_1.t	3	0.562076	TRUE
CMG154_CA1_s3_CMG154_CA1_s3_10.t	3	0.507173	TRUE
CMG154_CA1_s3_CMG154_CA1_s3_100.t	3	0.883194	TRUE
CMG154_CA1_s3_CMG154_CA1_s3_101.t	3	0.921585	TRUE
CMG154_CA1_s3_CMG154_CA1_s3_102.t	3	0.355879	TRUE
CMG154_CA1_s3_CMG154_CA1_s3_103.t	3	0.745963	TRUE
CMG154_CA1_s3_CMG154_CA1_s3_104.t	3	0.627465	TRUE
CMG154_CA1_s3_CMG154_CA1_s3_106.t	3	0.770884	TRUE
CMG154_CA1_s3_CMG154_CA1_s3_107.t	3	0.881797	TRUE
CMG154_CA1_s3_CMG154_CA1_s3_108.t	3	0.60656	TRUE
CMG154_CA1_s3_CMG154_CA1_s3_109.t	3	0.687474	TRUE
CMG154_CA1_s3_CMG154_CA1_s3_11.t	3	0.698869	TRUE
CMG154_CA1_s3_CMG154_CA1_s3_110.t	3	0.635703	TRUE
CMG154_CA1_s3_CMG154_CA1_s3_112.t	3	0.867402	TRUE
CMG154_CA1_s3_CMG154_CA1_s3_115.t	3	0.629569	TRUE
CMG154_CA1_s3_CMG154_CA1_s3_116.t	3	0.574212	TRUE
CMG154_CA1_s3_CMG154_CA1_s3_117.t	3	0.573713	TRUE
CMG154_CA1_s3_CMG154_CA1_s3_118.t	3	0.378868	TRUE
CMG154_CA1_s3_CMG154_CA1_s3_119.t	3	0.28201	FALSE
CMG154_CA1_s3_CMG154_CA1_s3_12.t	3	0.668491	TRUE
CMG154_CA1_s3_CMG154_CA1_s3_120.t	3	0.902613	TRUE
CMG154_CA1_s3_CMG154_CA1_s3_121.t	3	0.765466	TRUE
CMG154_CA1_s3_CMG154_CA1_s3_123.t	3	0.0481009	FALSE
CMG154_CA1_s3_CMG154_CA1_s3_126.t	3	0.747897	TRUE
CMG154_CA1_s3_CMG154_CA1_s3_13.t	3	0.892865	TRUE
CMG154_CA1_s3_CMG154_CA1_s3_131.t	3	0.926354	TRUE
CMG154_CA1_s3_CMG154_CA1_s3_132.t	3	0.655586	TRUE
CMG154_CA1_s3_CMG154_CA1_s3_133.t	3	0.883056	TRUE
CMG154_CA1_s3_CMG154_CA1_s3_134.t	3	0.6399	TRUE
CMG154_CA1_s3_CMG154_CA1_s3_135.t	3	0.87874	TRUE
CMG154_CA1_s3_CMG154_CA1_s3_136.t	3	0.709617	TRUE
CMG154_CA1_s3_CMG154_CA1_s3_137.t	3	0.514984	TRUE
CMG154_CA1_s3_CMG154_CA1_s3_139.t	3	0.747033	TRUE
CMG154_CA1_s3_CMG154_CA1_s3_14.t	3	0.681804	TRUE
CMG154_CA1_s3_CMG154_CA1_s3_142.t	3	0.873388	TRUE
CMG154_CA1_s3_CMG154_CA1_s3_143.t	3	0.496683	TRUE
CMG154_CA1_s3_CMG154_CA1_s3_144.t	3	0.787631	TRUE
CMG154_CA1_s3_CMG154_CA1_s3_145.t	3	0.350593	TRUE
CMG154_CA1_s3_CMG154_CA1_s3_147.t	3	0.742827	TRUE
CMG154_CA1_s3_CMG154_CA1_s3_148.t	3	0.587988	TRUE
CMG154_CA1_s3_CMG154_CA1_s3_149.t	3	0.538688	TRUE
CMG154_CA1_s3_CMG154_CA1_s3_151.t	3	0.11922	FALSE
CMG154_CA1_s3_CMG154_CA1_s3_152.t	3	0.46696	TRUE
CMG154_CA1_s3_CMG154_CA1_s3_153.t	3	0.678652	TRUE
CMG154_CA1_s3_CMG154_CA1_s3_154.t	3	0.728179	TRUE
CMG154_CA1_s3_CMG154_CA1_s3_155.t	3	0.826377	TRUE
CMG154_CA1_s3_CMG154_CA1_s3_156.t	3	0.285501	FALSE
CMG154_CA1_s3_CMG154_CA1_s3_158.t	3	0.0746134	FALSE
CMG154_CA1_s3_CMG154_CA1_s3_16.t	3	0.631053	TRUE
CMG154_CA1_s3_CMG154_CA1_s3_160.t	3	0.702308	TRUE
CMG154_CA1_s3_CMG154_CA1_s3_161.t	3	0.68259	TRUE
CMG154_CA1_s3_CMG154_CA1_s3_164.t	3	0.712925	TRUE
CMG154_CA1_s3_CMG154_CA1_s3_165.t	3	0.473388	TRUE
CMG154_CA1_s3_CMG154_CA1_s3_166.t	3	0.341179	TRUE
CMG154_CA1_s3_CMG154_CA1_s3_167.t	3	0.207732	FALSE
CMG154_CA1_s3_CMG154_CA1_s3_168.t	3	0.536374	TRUE
CMG154_CA1_s3_CMG154_CA1_s3_169.t	3	0.421711	TRUE
CMG154_CA1_s3_CMG154_CA1_s3_17.t	3	0.788878	TRUE
CMG154_CA1_s3_CMG154_CA1_s3_170.t	3	0.778879	TRUE
CMG154_CA1_s3_CMG154_CA1_s3_175.t	3	0.715466	TRUE
CMG154_CA1_s3_CMG154_CA1_s3_177.t	3	0.771899	TRUE
CMG154_CA1_s3_CMG154_CA1_s3_18.t	3	0.762657	TRUE
CMG154_CA1_s3_CMG154_CA1_s3_180.t	3	0.543583	TRUE
CMG154_CA1_s3_CMG154_CA1_s3_181.t	3	0.684965	TRUE
CMG154_CA1_s3_CMG154_CA1_s3_182.t	3	0.677203	TRUE
CMG154_CA1_s3_CMG154_CA1_s3_183.t	3	0.898159	TRUE
CMG154_CA1_s3_CMG154_CA1_s3_184.t	3	0.751827	TRUE
CMG154_CA1_s3_CMG154_CA1_s3_186.t	3	0.691668	TRUE
CMG154_CA1_s3_CMG154_CA1_s3_187.t	3	0.167037	FALSE
CMG154_CA1_s3_CMG154_CA1_s3_189.t	3	0.297256	FALSE
CMG154_CA1_s3_CMG154_CA1_s3_19.t	3	0.838114	TRUE
CMG154_CA1_s3_CMG154_CA1_s3_191.t	3	0.53211	TRUE
CMG154_CA1_s3_CMG154_CA1_s3_192.t	3	0.163326	FALSE
CMG154_CA1_s3_CMG154_CA1_s3_193.t	3	0.363705	TRUE
CMG154_CA1_s3_CMG154_CA1_s3_194.t	3	0.734194	TRUE
CMG154_CA1_s3_CMG154_CA1_s3_195.t	3	-0.0493682	FALSE
CMG154_CA1_s3_CMG154_CA1_s3_196.t	3	0.529993	TRUE
CMG154_CA1_s3_CMG154_CA1_s3_197.t	3	0.409599	TRUE
CMG154_CA1_s3_CMG154_CA1_s3_198.t	3	0.659332	TRUE
CMG154_CA1_s3_CMG154_CA1_s3_199.t	3	0.82271	TRUE
CMG154_CA1_s3_CMG154_CA1_s3_2.t	3	0.4776	TRUE
CMG154_CA1_s3_CMG154_CA1_s3_20.t	3	0.774444	TRUE
CMG154_CA1_s3_CMG154_CA1_s3_200.t	3	0.752132	TRUE
CMG154_CA1_s3_CMG154_CA1_s3_201.t	3	0.775521	TRUE
CMG154_CA1_s3_CMG154_CA1_s3_203.t	3	0.766349	TRUE
CMG154_CA1_s3_CMG154_CA1_s3_205.t	3	0.440357	TRUE
CMG154_CA1_s3_CMG154_CA1_s3_206.t	3	0.594156	TRUE
CMG154_CA1_s3_CMG154_CA1_s3_207.t	3	0.382813	TRUE
CMG154_CA1_s3_CMG154_CA1_s3_208.t	3	0.445012	TRUE
CMG154_CA1_s3_CMG154_CA1_s3_21.t	3	0.596113	TRUE
CMG154_CA1_s3_CMG154_CA1_s3_210.t	3	0.597236	TRUE
CMG154_CA1_s3_CMG154_CA1_s3_212.t	3	0.617703	TRUE
CMG154_CA1_s3_CMG154_CA1_s3_214.t	3	0.683731	TRUE
CMG154_CA1_s3_CMG154_CA1_s3_215.t	3	0.864219	TRUE
CMG154_CA1_s3_CMG154_CA1_s3_217.t	3	0.581724	TRUE
CMG154_CA1_s3_CMG154_CA1_s3_218.t	3	0.393883	TRUE
CMG154_CA1_s3_CMG154_CA1_s3_219.t	3	0.32077	TRUE
CMG154_CA1_s3_CMG154_CA1_s3_22.t	3	0.841928	TRUE
CMG154_CA1_s3_CMG154_CA1_s3_227.t	3	0.832249	TRUE
CMG154_CA1_s3_CMG154_CA1_s3_228.t	3	0.572934	TRUE
CMG154_CA1_s3_CMG154_CA1_s3_229.t	3	0.420922	TRUE
CMG154_CA1_s3_CMG154_CA1_s3_23.t	3	0.799093	TRUE
CMG154_CA1_s3_CMG154_CA1_s3_232.t	3	0.889353	TRUE
CMG154_CA1_s3_CMG154_CA1_s3_237.t	3	0.153091	FALSE
CMG154_CA1_s3_CMG154_CA1_s3_239.t	3	0.786078	TRUE
CMG154_CA1_s3_CMG154_CA1_s3_24.t	3	0.748162	TRUE
CMG154_CA1_s3_CMG154_CA1_s3_242.t	3	0.571068	TRUE
CMG154_CA1_s3_CMG154_CA1_s3_244.t	3	0.63866	TRUE
CMG154_CA1_s3_CMG154_CA1_s3_245.t	3	0.702093	TRUE
CMG154_CA1_s3_CMG154_CA1_s3_247.t	3	0.627066	TRUE
CMG154_CA1_s3_CMG154_CA1_s3_249.t	3	0.499717	TRUE
CMG154_CA1_s3_CMG154_CA1_s3_25.t	3	0.884952	TRUE
CMG154_CA1_s3_CMG154_CA1_s3_250.t	3	0.301856	TRUE
CMG154_CA1_s3_CMG154_CA1_s3_252.t	3	0.610798	TRUE
CMG154_CA1_s3_CMG154_CA1_s3_253.t	3	0.610823	TRUE
CMG154_CA1_s3_CMG154_CA1_s3_254.t	3	0.00426597	FALSE
CMG154_CA1_s3_CMG154_CA1_s3_256.t	3	0.785787	TRUE
CMG154_CA1_s3_CMG154_CA1_s3_259.t	3	0.229797	FALSE
CMG154_CA1_s3_CMG154_CA1_s3_26.t	3	0.473815	TRUE
CMG154_CA1_s3_CMG154_CA1_s3_263.t	3	0.572531	TRUE
CMG154_CA1_s3_CMG154_CA1_s3_266.t	3	0.747575	TRUE
CMG154_CA1_s3_CMG154_CA1_s3_268.t	3	-0.0251814	FALSE
CMG154_CA1_s3_CMG154_CA1_s3_27.t	3	0.917689	TRUE
CMG154_CA1_s3_CMG154_CA1_s3_274.t	3	0.844592	TRUE
CMG154_CA1_s3_CMG154_CA1_s3_277.t	3	0.254663	FALSE
CMG154_CA1_s3_CMG154_CA1_s3_279.t	3	0.878638	TRUE
CMG154_CA1_s3_CMG154_CA1_s3_28.t	3	0.694944	TRUE
CMG154_CA1_s3_CMG154_CA1_s3_281.t	3	0.762911	TRUE
CMG154_CA1_s3_CMG154_CA1_s3_282.t	3	0.329112	TRUE
CMG154_CA1_s3_CMG154_CA1_s3_284.t	3	0.332588	TRUE
CMG154_CA1_s3_CMG154_CA1_s3_285.t	3	0.926534	TRUE
CMG154_CA1_s3_CMG154_CA1_s3_289.t	3	0.606316	TRUE
CMG154_CA1_s3_CMG154_CA1_s3_29.t	3	0.464344	TRUE
CMG154_CA1_s3_CMG154_CA1_s3_291.t	3	0.862201	TRUE
CMG154_CA1_s3_CMG154_CA1_s3_293.t	3	0.53761	TRUE
CMG154_CA1_s3_CMG154_CA1_s3_299.t	3	0.749319	TRUE
CMG154_CA1_s3_CMG154_CA1_s3_3.t	3	0.617931	TRUE
CMG154_CA1_s3_CMG154_CA1_s3_30.t	3	0.691825	TRUE
CMG154_CA1_s3_CMG154_CA1_s3_300.t	3	0.417237	TRUE
CMG154_CA1_s3_CMG154_CA1_s3_305.t	3	0.730783	TRUE
CMG154_CA1_s3_CMG154_CA1_s3_306.t	3	0.645466	TRUE
CMG154_CA1_s3_CMG154_CA1_s3_308.t	3	0.839163	TRUE
CMG154_CA1_s3_CMG154_CA1_s3_31.t	3	0.360073	TRUE
CMG154_CA1_s3_CMG154_CA1_s3_312.t	3	0.700491	TRUE
CMG154_CA1_s3_CMG154_CA1_s3_318.t	3	0.676226	TRUE
CMG154_CA1_s3_CMG154_CA1_s3_319.t	3	0.87344	TRUE
CMG154_CA1_s3_CMG154_CA1_s3_32.t	3	0.196858	FALSE
CMG154_CA1_s3_CMG154_CA1_s3_322.t	3	0.919219	TRUE
CMG154_CA1_s3_CMG154_CA1_s3_33.t	3	0.509338	TRUE
CMG154_CA1_s3_CMG154_CA1_s3_34.t	3	0.707432	TRUE
CMG154_CA1_s3_CMG154_CA1_s3_35.t	3	0.366455	TRUE
CMG154_CA1_s3_CMG154_CA1_s3_38.t	3	0.800493	TRUE
CMG154_CA1_s3_CMG154_CA1_s3_39.t	3	0.768051	TRUE
CMG154_CA1_s3_CMG154_CA1_s3_4.t	3	0.90691	TRUE
CMG154_CA1_s3_CMG154_CA1_s3_41.t	3	0.538808	TRUE
CMG154_CA1_s3_CMG154_CA1_s3_42.t	3	0.719778	TRUE
CMG154_CA1_s3_CMG154_CA1_s3_43.t	3	0.571206	TRUE
CMG154_CA1_s3_CMG154_CA1_s3_44.t	3	0.626621	TRUE
CMG154_CA1_s3_CMG154_CA1_s3_45.t	3	0.409138	TRUE
CMG154_CA1_s3_CMG154_CA1_s3_46.t	3	0.605919	TRUE
CMG154_CA1_s3_CMG154_CA1_s3_47.t	3	0.620535	TRUE
CMG154_CA1_s3_CMG154_CA1_s3_48.t	3	0.857203	TRUE
CMG154_CA1_s3_CMG154_CA1_s3_49.t	3	0.649687	TRUE
CMG154_CA1_s3_CMG154_CA1_s3_5.t	3	0.565729	TRUE
CMG154_CA1_s3_CMG154_CA1_s3_50.t	3	0.436262	TRUE
CMG154_CA1_s3_CMG154_CA1_s3_51.t	3	0.236956	FALSE
CMG154_CA1_s3_CMG154_CA1_s3_52.t	3	0.645255	TRUE
CMG154_CA1_s3_CMG154_CA1_s3_53.t	3	0.458575	TRUE
CMG154_CA1_s3_CMG154_CA1_s3_54.t	3	0.732922	TRUE
CMG154_CA1_s3_CMG154_CA1_s3_55.t	3	0.703401	TRUE
CMG154_CA1_s3_CMG154_CA1_s3_56.t	3	0.847951	TRUE
CMG154_CA1_s3_CMG154_CA1_s3_57.t	3	0.712646	TRUE
CMG154_CA1_s3_CMG154_CA1_s3_58.t	3	0.657808	TRUE
CMG154_CA1_s3_CMG154_CA1_s3_59.t	3	0.597185	TRUE
CMG154_CA1_s3_CMG154_CA1_s3_60.t	3	0.807428	TRUE
CMG154_CA1_s3_CMG154_CA1_s3_61.t	3	0.843918	TRUE
CMG154_CA1_s3_CMG154_CA1_s3_62.t	3	0.73478	TRUE
CMG154_CA1_s3_CMG154_CA1_s3_63.t	3	0.931813	TRUE
CMG154_CA1_s3_CMG154_CA1_s3_66.t	3	0.405494	TRUE
CMG154_CA1_s3_CMG154_CA1_s3_67.t	3	0.743792	TRUE
CMG154_CA1_s3_CMG154_CA1_s3_68.t	3	0.590214	TRUE
CMG154_CA1_s3_CMG154_CA1_s3_69.t	3	0.504288	TRUE
CMG154_CA1_s3_CMG154_CA1_s3_7.t	3	0.863484	TRUE
CMG154_CA1_s3_CMG154_CA1_s3_70.t	3	0.33418	TRUE
CMG154_CA1_s3_CMG154_CA1_s3_71.t	3	0.841352	TRUE
CMG154_CA1_s3_CMG154_CA1_s3_73.t	3	0.489555	TRUE
CMG154_CA1_s3_CMG154_CA1_s3_74.t	3	0.872482	TRUE
CMG154_CA1_s3_CMG154_CA1_s3_75.t	3	0.671582	TRUE
CMG154_CA1_s3_CMG154_CA1_s3_76.t	3	0.778732	TRUE
CMG154_CA1_s3_CMG154_CA1_s3_77.t	3	0.756328	TRUE
CMG154_CA1_s3_CMG154_CA1_s3_78.t	3	0.733812	TRUE
CMG154_CA1_s3_CMG154_CA1_s3_79.t	3	0.733722	TRUE
CMG154_CA1_s3_CMG154_CA1_s3_8.t	3	0.951131	TRUE
CMG154_CA1_s3_CMG154_CA1_s3_81.t	3	0.520095	TRUE
CMG154_CA1_s3_CMG154_CA1_s3_82.t	3	0.390852	TRUE
CMG154_CA1_s3_CMG154_CA1_s3_83.t	3	0.688895	TRUE
CMG154_CA1_s3_CMG154_CA1_s3_85.t	3	0.518778	TRUE
CMG154_CA1_s3_CMG154_CA1_s3_87.t	3	0.629127	TRUE
CMG154_CA1_s3_CMG154_CA1_s3_88.t	3	0.77964	TRUE
CMG154_CA1_s3_CMG154_CA1_s3_89.t	3	0.491827	TRUE
CMG154_CA1_s3_CMG154_CA1_s3_9.t	3	0.625234	TRUE
CMG154_CA1_s3_CMG154_CA1_s3_90.t	3	0.621283	TRUE
CMG154_CA1_s3_CMG154_CA1_s3_91.t	3	0.757487	TRUE
CMG154_CA1_s3_CMG154_CA1_s3_92.t	3	0.77591	TRUE
CMG154_CA1_s3_CMG154_CA1_s3_93.t	3	0.847733	TRUE
CMG154_CA1_s3_CMG154_CA1_s3_94.t	3	0.815938	TRUE
CMG154_CA1_s3_CMG154_CA1_s3_95.t	3	0.321026	TRUE
CMG154_CA1_s3_CMG154_CA1_s3_96.t	3	0.621338	TRUE
CMG154_CA1_s3_CMG154_CA1_s3_97.t	3	0.594109	TRUE
CMG154_CA1_s3_CMG154_CA1_s3_98.t	3	0.823772	TRUE
CMG154_CA1_s3_CMG154_CA1_s3_99.t	3	0.68953	TRUE
CMG159_recut_s6_TT1_1.t	1	0.751174	TRUE
CMG159_recut_s6_TT1_2.t	1	0.717561	TRUE
CMG159_recut_s6_TT1_3.t	1	0.563559	TRUE
CMG159_recut_s6_TT1_4.t	1	0.248012	FALSE
CMG159_recut_s6_TT1_5.t	1	0.756135	TRUE
CMG159_recut_s6_TT1_6.t	1	0.820389	TRUE
CMG159_recut_s6_TT1_7.t	1	0.612366	TRUE
CMG159_recut_s6_TT2_1.t	1	0.127909	FALSE
CMG159_recut_s6_TT2_2.t	1	-0.264422	FALSE
CMG159_recut_s6_TT2_3.t	1	0.526692	TRUE
CMG159_recut_s6_TT2_4.t	1	0.474706	TRUE
CMG159_recut_s6_TT2_5.t	1	0.3457	TRUE
CMG159_recut_s6_TT2_6.t	1	0.770956	TRUE
CMG159_recut_s6_TT2_7.t	1	0.593312	TRUE
CMG159_recut_s6_TT2_8.t	1	0.334968	TRUE
CMG159_recut_s6_TT4_1.t	1	0.292768	FALSE
CMG159_recut_s6_TT4_2.t	1	0.713203	TRUE
CMG159_recut_s6_TT4_3.t	1	0.557256	TRUE
CMG159_recut_s6_TT4_4.t	1	0.861669	TRUE
CMG159_recut_s6_TT4_5.t	1	0.894799	TRUE
CMG159_recut_s6_TT4_6.t	1	0.870716	TRUE
CMG159_recut_s6_TT6_1.t	1	0.600671	TRUE
CMG159_recut_s6_TT6_2.t	1	0.778564	TRUE
CMG159_recut_s6_TT6_3.t	1	0.353078	TRUE
CMG159_recut_s6_TT6_4.t	1	0.435022	TRUE
CMG159_recut_s6_TT6_5.t	1	0.622415	TRUE
CMG159_recut_s6_TT6_6.t	1	0.440158	TRUE
CMG159_recut_s6_TT6_7.t	1	0.229608	FALSE
CMG159_recut_s6_TT6_8.t	1	0.772815	TRUE
CMG159_recut_s7_TT1_1.t	2	0.177745	FALSE
CMG159_recut_s7_TT1_2.t	2	0.828027	TRUE
CMG159_recut_s7_TT1_3.t	2	0.788248	TRUE
CMG159_recut_s7_TT1_4.t	2	-0.102141	FALSE
CMG159_recut_s7_TT1_5.t	2	0.862021	TRUE
CMG159_recut_s7_TT1_6.t	2	0.550488	TRUE
CMG159_recut_s7_TT2_1.t	2	0.368812	TRUE
CMG159_recut_s7_TT2_10.t	2	0.838301	TRUE
CMG159_recut_s7_TT2_2.t	2	0.629623	TRUE
CMG159_recut_s7_TT2_3.t	2	0.103841	FALSE
CMG159_recut_s7_TT2_4.t	2	0.510367	TRUE
CMG159_recut_s7_TT2_5.t	2	0.16973	FALSE
CMG159_recut_s7_TT2_7.t	2	0.49652	TRUE
CMG159_recut_s7_TT2_8.t	2	0.178884	FALSE
CMG159_recut_s7_TT2_9.t	2	0.398085	TRUE
CMG159_recut_s7_TT3_1.t	2	0.379372	TRUE
CMG159_recut_s7_TT3_2.t	2	0.375876	TRUE
CMG159_recut_s7_TT3_3.t	2	0.396889	TRUE
CMG159_recut_s7_TT4_1.t	2	0.487012	TRUE
CMG159_recut_s7_TT4_2.t	2	0.63131	TRUE
CMG159_recut_s7_TT4_3.t	2	0.402135	TRUE
CMG159_recut_s7_TT6_1.t	2	0.680528	TRUE
CMG159_recut_s7_TT6_2.t	2	NA	FALSE
CMG159_recut_s7_TT6_3.t	2	0.769849	TRUE
CMG159_recut_s7_TT6_4.t	2	0.525798	TRUE
CMG159_recut_s7_TT6_5.t	2	0.186247	FALSE
CMG159_recut_s8_TT1_1.t	3	0.285705	FALSE
CMG159_recut_s8_TT1_2.t	3	0.427582	TRUE
CMG159_recut_s8_TT1_3.t	3	0.404408	TRUE
CMG159_recut_s8_TT1_4.t	3	0.95769	TRUE
CMG159_recut_s8_TT2_1.t	3	0.7922	TRUE
CMG159_recut_s8_TT2_2.t	3	0.651146	TRUE
CMG159_recut_s8_TT2_3.t	3	0.261917	FALSE
CMG159_recut_s8_TT2_4.t	3	0.467798	TRUE
CMG159_recut_s8_TT2_5.t	3	0.539721	TRUE
CMG159_recut_s8_TT2_6.t	3	0.218603	FALSE
CMG159_recut_s8_TT2_7.t	3	0.318724	TRUE
CMG159_recut_s8_TT2_8.t	3	0.562255	TRUE
CMG159_recut_s8_TT2_9.t	3	0.365841	TRUE
CMG159_recut_s8_TT4_1.t	3	0.788	TRUE
CMG159_recut_s8_TT4_10.t	3	0.157272	FALSE
CMG159_recut_s8_TT4_2.t	3	0.534823	TRUE
CMG159_recut_s8_TT4_3.t	3	0.00111646	FALSE
CMG159_recut_s8_TT4_4.t	3	0.539511	TRUE
CMG159_recut_s8_TT4_5.t	3	0.493776	TRUE
CMG159_recut_s8_TT4_6.t	3	0.425763	TRUE
CMG159_recut_s8_TT4_7.t	3	0.199937	FALSE
CMG159_recut_s8_TT4_8.t	3	0.547581	TRUE
CMG159_recut_s8_TT4_9.t	3	0.597764	TRUE
CMG159_recut_s8_TT6_1.t	3	0.673066	TRUE
CMG159_recut_s8_TT6_2.t	3	0.480148	TRUE
CMG159_recut_s8_TT6_3.t	3	0.425978	TRUE
CMG159_recut_s8_TT6_4.t	3	0.652926	TRUE
CMG161_CA1_s1_CMG161_CA1_s1_11.t	1	0.342173	TRUE
CMG161_CA1_s1_CMG161_CA1_s1_12.t	1	0.885003	TRUE
CMG161_CA1_s1_CMG161_CA1_s1_13.t	1	0.599479	TRUE
CMG161_CA1_s1_CMG161_CA1_s1_15.t	1	0.401838	TRUE
CMG161_CA1_s1_CMG161_CA1_s1_16.t	1	0.649152	TRUE
CMG161_CA1_s1_CMG161_CA1_s1_17.t	1	0.699361	TRUE
CMG161_CA1_s1_CMG161_CA1_s1_18.t	1	0.511417	TRUE
CMG161_CA1_s1_CMG161_CA1_s1_19.t	1	0.526623	TRUE
CMG161_CA1_s1_CMG161_CA1_s1_20.t	1	0.534777	TRUE
CMG161_CA1_s1_CMG161_CA1_s1_21.t	1	0.919719	TRUE
CMG161_CA1_s1_CMG161_CA1_s1_22.t	1	0.541156	TRUE
CMG161_CA1_s1_CMG161_CA1_s1_23.t	1	0.562163	TRUE
CMG161_CA1_s1_CMG161_CA1_s1_24.t	1	0.820484	TRUE
CMG161_CA1_s1_CMG161_CA1_s1_25.t	1	0.742703	TRUE
CMG161_CA1_s1_CMG161_CA1_s1_26.t	1	0.87685	TRUE
CMG161_CA1_s1_CMG161_CA1_s1_28.t	1	0.664976	TRUE
CMG161_CA1_s1_CMG161_CA1_s1_3.t	1	0.471614	TRUE
CMG161_CA1_s1_CMG161_CA1_s1_30.t	1	0.699624	TRUE
CMG161_CA1_s1_CMG161_CA1_s1_32.t	1	0.727318	TRUE
CMG161_CA1_s1_CMG161_CA1_s1_33.t	1	0.620002	TRUE
CMG161_CA1_s1_CMG161_CA1_s1_34.t	1	0.638403	TRUE
CMG161_CA1_s1_CMG161_CA1_s1_35.t	1	0.411888	TRUE
CMG161_CA1_s1_CMG161_CA1_s1_36.t	1	0.167672	FALSE
CMG161_CA1_s1_CMG161_CA1_s1_37.t	1	0.167969	FALSE
CMG161_CA1_s1_CMG161_CA1_s1_38.t	1	0.413819	TRUE
CMG161_CA1_s1_CMG161_CA1_s1_39.t	1	0.334242	TRUE
CMG161_CA1_s1_CMG161_CA1_s1_4.t	1	0.843258	TRUE
CMG161_CA1_s1_CMG161_CA1_s1_40.t	1	0.904389	TRUE
CMG161_CA1_s1_CMG161_CA1_s1_41.t	1	0.732197	TRUE
CMG161_CA1_s1_CMG161_CA1_s1_44.t	1	0.292389	FALSE
CMG161_CA1_s1_CMG161_CA1_s1_46.t	1	0.772536	TRUE
CMG161_CA1_s1_CMG161_CA1_s1_47.t	1	0.211091	FALSE
CMG161_CA1_s1_CMG161_CA1_s1_48.t	1	0.603054	TRUE
CMG161_CA1_s1_CMG161_CA1_s1_49.t	1	0.493227	TRUE
CMG161_CA1_s1_CMG161_CA1_s1_6.t	1	0.619228	TRUE
CMG161_CA1_s1_CMG161_CA1_s1_7.t	1	0.573522	TRUE
CMG161_CA1_s1_CMG161_CA1_s1_8.t	1	0.389332	TRUE
CMG161_CA1_s1_CMG161_CA1_s1_9.t	1	0.518954	TRUE
CMG161_CA1_s2_CMG161_CA1_s2_1.t	2	0.605158	TRUE
CMG161_CA1_s2_CMG161_CA1_s2_10.t	2	0.575293	TRUE
CMG161_CA1_s2_CMG161_CA1_s2_11.t	2	0.71446	TRUE
CMG161_CA1_s2_CMG161_CA1_s2_12.t	2	0.43208	TRUE
CMG161_CA1_s2_CMG161_CA1_s2_13.t	2	0.530053	TRUE
CMG161_CA1_s2_CMG161_CA1_s2_14.t	2	0.757423	TRUE
CMG161_CA1_s2_CMG161_CA1_s2_16.t	2	0.692629	TRUE
CMG161_CA1_s2_CMG161_CA1_s2_17.t	2	0.389424	TRUE
CMG161_CA1_s2_CMG161_CA1_s2_18.t	2	0.802053	TRUE
CMG161_CA1_s2_CMG161_CA1_s2_19.t	2	0.796188	TRUE
CMG161_CA1_s2_CMG161_CA1_s2_2.t	2	0.894342	TRUE
CMG161_CA1_s2_CMG161_CA1_s2_21.t	2	0.404248	TRUE
CMG161_CA1_s2_CMG161_CA1_s2_23.t	2	0.576889	TRUE
CMG161_CA1_s2_CMG161_CA1_s2_24.t	2	0.617358	TRUE
CMG161_CA1_s2_CMG161_CA1_s2_25.t	2	0.493747	TRUE
CMG161_CA1_s2_CMG161_CA1_s2_26.t	2	0.309145	TRUE
CMG161_CA1_s2_CMG161_CA1_s2_27.t	2	0.812763	TRUE
CMG161_CA1_s2_CMG161_CA1_s2_28.t	2	0.736604	TRUE
CMG161_CA1_s2_CMG161_CA1_s2_3.t	2	0.340501	TRUE
CMG161_CA1_s2_CMG161_CA1_s2_31.t	2	0.80561	TRUE
CMG161_CA1_s2_CMG161_CA1_s2_32.t	2	0.491823	TRUE
CMG161_CA1_s2_CMG161_CA1_s2_33.t	2	0.861108	TRUE
CMG161_CA1_s2_CMG161_CA1_s2_35.t	2	0.390487	TRUE
CMG161_CA1_s2_CMG161_CA1_s2_36.t	2	0.562139	TRUE
CMG161_CA1_s2_CMG161_CA1_s2_37.t	2	0.542886	TRUE
CMG161_CA1_s2_CMG161_CA1_s2_38.t	2	0.559106	TRUE
CMG161_CA1_s2_CMG161_CA1_s2_39.t	2	0.611913	TRUE
CMG161_CA1_s2_CMG161_CA1_s2_4.t	2	0.882819	TRUE
CMG161_CA1_s2_CMG161_CA1_s2_42.t	2	0.553463	TRUE
CMG161_CA1_s2_CMG161_CA1_s2_46.t	2	0.745837	TRUE
CMG161_CA1_s2_CMG161_CA1_s2_5.t	2	0.653013	TRUE
CMG161_CA1_s2_CMG161_CA1_s2_51.t	2	0.777489	TRUE
CMG161_CA1_s2_CMG161_CA1_s2_6.t	2	0.710486	TRUE
CMG161_CA1_s2_CMG161_CA1_s2_60.t	2	0.477658	TRUE
CMG161_CA1_s2_CMG161_CA1_s2_8.t	2	0.393009	TRUE
CMG161_CA1_s2_CMG161_CA1_s2_9.t	2	0.628473	TRUE
CMG161_CA1_s3_CMG161_CA1_s3_1.t	3	0.454495	TRUE
CMG161_CA1_s3_CMG161_CA1_s3_10.t	3	0.743451	TRUE
CMG161_CA1_s3_CMG161_CA1_s3_14.t	3	0.347844	TRUE
CMG161_CA1_s3_CMG161_CA1_s3_16.t	3	0.664535	TRUE
CMG161_CA1_s3_CMG161_CA1_s3_17.t	3	0.74925	TRUE
CMG161_CA1_s3_CMG161_CA1_s3_19.t	3	0.782168	TRUE
CMG161_CA1_s3_CMG161_CA1_s3_2.t	3	0.822915	TRUE
CMG161_CA1_s3_CMG161_CA1_s3_20.t	3	0.699255	TRUE
CMG161_CA1_s3_CMG161_CA1_s3_21.t	3	0.866789	TRUE
CMG161_CA1_s3_CMG161_CA1_s3_22.t	3	0.562703	TRUE
CMG161_CA1_s3_CMG161_CA1_s3_23.t	3	0.683165	TRUE
CMG161_CA1_s3_CMG161_CA1_s3_24.t	3	-0.0382142	FALSE
CMG161_CA1_s3_CMG161_CA1_s3_25.t	3	0.559187	TRUE
CMG161_CA1_s3_CMG161_CA1_s3_26.t	3	0.804091	TRUE
CMG161_CA1_s3_CMG161_CA1_s3_27.t	3	0.836829	TRUE
CMG161_CA1_s3_CMG161_CA1_s3_3.t	3	0.530355	TRUE
CMG161_CA1_s3_CMG161_CA1_s3_30.t	3	0.370861	TRUE
CMG161_CA1_s3_CMG161_CA1_s3_31.t	3	0.791687	TRUE
CMG161_CA1_s3_CMG161_CA1_s3_34.t	3	0.906858	TRUE
CMG161_CA1_s3_CMG161_CA1_s3_36.t	3	0.949653	TRUE
CMG161_CA1_s3_CMG161_CA1_s3_37.t	3	0.84519	TRUE
CMG161_CA1_s3_CMG161_CA1_s3_5.t	3	0.912348	TRUE
CMG161_CA1_s3_CMG161_CA1_s3_6.t	3	0.854566	TRUE
CMG161_CA1_s3_CMG161_CA1_s3_7.t	3	0.72817	TRUE
CMG161_CA1_s3_CMG161_CA1_s3_9.t	3	0.30171	TRUE
CMG162_CA1_s1_CMG162_CA1_s1_1.t	1	0.624202	TRUE
CMG162_CA1_s1_CMG162_CA1_s1_10.t	1	0.714828	TRUE
CMG162_CA1_s1_CMG162_CA1_s1_100.t	1	0.422204	TRUE
CMG162_CA1_s1_CMG162_CA1_s1_101.t	1	0.754498	TRUE
CMG162_CA1_s1_CMG162_CA1_s1_102.t	1	0.406912	TRUE
CMG162_CA1_s1_CMG162_CA1_s1_103.t	1	0.393351	TRUE
CMG162_CA1_s1_CMG162_CA1_s1_104.t	1	0.844836	TRUE
CMG162_CA1_s1_CMG162_CA1_s1_105.t	1	0.836011	TRUE
CMG162_CA1_s1_CMG162_CA1_s1_106.t	1	0.594784	TRUE
CMG162_CA1_s1_CMG162_CA1_s1_107.t	1	0.875018	TRUE
CMG162_CA1_s1_CMG162_CA1_s1_108.t	1	0.907544	TRUE
CMG162_CA1_s1_CMG162_CA1_s1_109.t	1	0.516291	TRUE
CMG162_CA1_s1_CMG162_CA1_s1_11.t	1	0.865515	TRUE
CMG162_CA1_s1_CMG162_CA1_s1_110.t	1	0.870852	TRUE
CMG162_CA1_s1_CMG162_CA1_s1_112.t	1	0.664535	TRUE
CMG162_CA1_s1_CMG162_CA1_s1_113.t	1	0.557412	TRUE
CMG162_CA1_s1_CMG162_CA1_s1_114.t	1	0.637704	TRUE
CMG162_CA1_s1_CMG162_CA1_s1_115.t	1	0.707242	TRUE
CMG162_CA1_s1_CMG162_CA1_s1_116.t	1	0.547463	TRUE
CMG162_CA1_s1_CMG162_CA1_s1_117.t	1	0.934458	TRUE
CMG162_CA1_s1_CMG162_CA1_s1_118.t	1	0.521353	TRUE
CMG162_CA1_s1_CMG162_CA1_s1_119.t	1	0.860229	TRUE
CMG162_CA1_s1_CMG162_CA1_s1_12.t	1	0.727444	TRUE
CMG162_CA1_s1_CMG162_CA1_s1_120.t	1	0.546022	TRUE
CMG162_CA1_s1_CMG162_CA1_s1_121.t	1	0.703954	TRUE
CMG162_CA1_s1_CMG162_CA1_s1_123.t	1	0.351982	TRUE
CMG162_CA1_s1_CMG162_CA1_s1_124.t	1	0.495975	TRUE
CMG162_CA1_s1_CMG162_CA1_s1_125.t	1	0.878452	TRUE
CMG162_CA1_s1_CMG162_CA1_s1_126.t	1	0.764596	TRUE
CMG162_CA1_s1_CMG162_CA1_s1_127.t	1	0.578065	TRUE
CMG162_CA1_s1_CMG162_CA1_s1_128.t	1	0.576157	TRUE
CMG162_CA1_s1_CMG162_CA1_s1_129.t	1	0.724869	TRUE
CMG162_CA1_s1_CMG162_CA1_s1_13.t	1	0.674248	TRUE
CMG162_CA1_s1_CMG162_CA1_s1_130.t	1	0.754634	TRUE
CMG162_CA1_s1_CMG162_CA1_s1_131.t	1	0.671446	TRUE
CMG162_CA1_s1_CMG162_CA1_s1_132.t	1	0.518679	TRUE
CMG162_CA1_s1_CMG162_CA1_s1_133.t	1	0.824746	TRUE
CMG162_CA1_s1_CMG162_CA1_s1_134.t	1	0.475604	TRUE
CMG162_CA1_s1_CMG162_CA1_s1_135.t	1	0.429096	TRUE
CMG162_CA1_s1_CMG162_CA1_s1_136.t	1	0.716191	TRUE
CMG162_CA1_s1_CMG162_CA1_s1_137.t	1	0.951657	TRUE
CMG162_CA1_s1_CMG162_CA1_s1_138.t	1	0.505912	TRUE
CMG162_CA1_s1_CMG162_CA1_s1_139.t	1	0.195495	FALSE
CMG162_CA1_s1_CMG162_CA1_s1_14.t	1	0.569262	TRUE
CMG162_CA1_s1_CMG162_CA1_s1_140.t	1	0.870591	TRUE
CMG162_CA1_s1_CMG162_CA1_s1_141.t	1	0.382118	TRUE
CMG162_CA1_s1_CMG162_CA1_s1_142.t	1	0.876031	TRUE
CMG162_CA1_s1_CMG162_CA1_s1_143.t	1	0.713245	TRUE
CMG162_CA1_s1_CMG162_CA1_s1_145.t	1	0.825744	TRUE
CMG162_CA1_s1_CMG162_CA1_s1_146.t	1	0.719393	TRUE
CMG162_CA1_s1_CMG162_CA1_s1_148.t	1	0.611707	TRUE
CMG162_CA1_s1_CMG162_CA1_s1_149.t	1	0.366767	TRUE
CMG162_CA1_s1_CMG162_CA1_s1_15.t	1	0.247384	FALSE
CMG162_CA1_s1_CMG162_CA1_s1_150.t	1	0.510117	TRUE
CMG162_CA1_s1_CMG162_CA1_s1_151.t	1	0.761987	TRUE
CMG162_CA1_s1_CMG162_CA1_s1_152.t	1	0.779822	TRUE
CMG162_CA1_s1_CMG162_CA1_s1_153.t	1	0.261486	FALSE
CMG162_CA1_s1_CMG162_CA1_s1_155.t	1	0.516791	TRUE
CMG162_CA1_s1_CMG162_CA1_s1_157.t	1	0.801057	TRUE
CMG162_CA1_s1_CMG162_CA1_s1_159.t	1	0.656697	TRUE
CMG162_CA1_s1_CMG162_CA1_s1_16.t	1	0.355956	TRUE
CMG162_CA1_s1_CMG162_CA1_s1_161.t	1	0.66743	TRUE
CMG162_CA1_s1_CMG162_CA1_s1_163.t	1	0.676531	TRUE
CMG162_CA1_s1_CMG162_CA1_s1_164.t	1	0.625861	TRUE
CMG162_CA1_s1_CMG162_CA1_s1_165.t	1	0.646423	TRUE
CMG162_CA1_s1_CMG162_CA1_s1_167.t	1	0.920616	TRUE
CMG162_CA1_s1_CMG162_CA1_s1_168.t	1	0.785746	TRUE
CMG162_CA1_s1_CMG162_CA1_s1_169.t	1	0.44252	TRUE
CMG162_CA1_s1_CMG162_CA1_s1_17.t	1	0.71638	TRUE
CMG162_CA1_s1_CMG162_CA1_s1_171.t	1	0.64334	TRUE
CMG162_CA1_s1_CMG162_CA1_s1_172.t	1	0.550107	TRUE
CMG162_CA1_s1_CMG162_CA1_s1_173.t	1	0.639907	TRUE
CMG162_CA1_s1_CMG162_CA1_s1_174.t	1	0.277061	FALSE
CMG162_CA1_s1_CMG162_CA1_s1_176.t	1	0.844893	TRUE
CMG162_CA1_s1_CMG162_CA1_s1_177.t	1	0.685781	TRUE
CMG162_CA1_s1_CMG162_CA1_s1_178.t	1	0.900056	TRUE
CMG162_CA1_s1_CMG162_CA1_s1_179.t	1	0.874773	TRUE
CMG162_CA1_s1_CMG162_CA1_s1_18.t	1	0.219333	FALSE
CMG162_CA1_s1_CMG162_CA1_s1_181.t	1	0.911788	TRUE
CMG162_CA1_s1_CMG162_CA1_s1_183.t	1	0.905789	TRUE
CMG162_CA1_s1_CMG162_CA1_s1_186.t	1	0.466856	TRUE
CMG162_CA1_s1_CMG162_CA1_s1_187.t	1	0.720877	TRUE
CMG162_CA1_s1_CMG162_CA1_s1_19.t	1	0.747303	TRUE
CMG162_CA1_s1_CMG162_CA1_s1_190.t	1	0.634104	TRUE
CMG162_CA1_s1_CMG162_CA1_s1_191.t	1	0.801384	TRUE
CMG162_CA1_s1_CMG162_CA1_s1_192.t	1	0.649021	TRUE
CMG162_CA1_s1_CMG162_CA1_s1_194.t	1	0.88452	TRUE
CMG162_CA1_s1_CMG162_CA1_s1_196.t	1	0.666078	TRUE
CMG162_CA1_s1_CMG162_CA1_s1_199.t	1	0.827287	TRUE
CMG162_CA1_s1_CMG162_CA1_s1_2.t	1	0.574126	TRUE
CMG162_CA1_s1_CMG162_CA1_s1_20.t	1	0.0744152	FALSE
CMG162_CA1_s1_CMG162_CA1_s1_201.t	1	0.67559	TRUE
CMG162_CA1_s1_CMG162_CA1_s1_21.t	1	0.436608	TRUE
CMG162_CA1_s1_CMG162_CA1_s1_214.t	1	0.276997	FALSE
CMG162_CA1_s1_CMG162_CA1_s1_22.t	1	0.629798	TRUE
CMG162_CA1_s1_CMG162_CA1_s1_23.t	1	0.789037	TRUE
CMG162_CA1_s1_CMG162_CA1_s1_24.t	1	0.45533	TRUE
CMG162_CA1_s1_CMG162_CA1_s1_25.t	1	0.894705	TRUE
CMG162_CA1_s1_CMG162_CA1_s1_26.t	1	0.329331	TRUE
CMG162_CA1_s1_CMG162_CA1_s1_27.t	1	0.512068	TRUE
CMG162_CA1_s1_CMG162_CA1_s1_28.t	1	0.778946	TRUE
CMG162_CA1_s1_CMG162_CA1_s1_29.t	1	0.386815	TRUE
CMG162_CA1_s1_CMG162_CA1_s1_3.t	1	0.858635	TRUE
CMG162_CA1_s1_CMG162_CA1_s1_30.t	1	0.235169	FALSE
CMG162_CA1_s1_CMG162_CA1_s1_31.t	1	0.837496	TRUE
CMG162_CA1_s1_CMG162_CA1_s1_32.t	1	0.598447	TRUE
CMG162_CA1_s1_CMG162_CA1_s1_33.t	1	0.729905	TRUE
CMG162_CA1_s1_CMG162_CA1_s1_34.t	1	0.757679	TRUE
CMG162_CA1_s1_CMG162_CA1_s1_35.t	1	0.509734	TRUE
CMG162_CA1_s1_CMG162_CA1_s1_36.t	1	0.720303	TRUE
CMG162_CA1_s1_CMG162_CA1_s1_38.t	1	0.781946	TRUE
CMG162_CA1_s1_CMG162_CA1_s1_39.t	1	0.789441	TRUE
CMG162_CA1_s1_CMG162_CA1_s1_4.t	1	0.870389	TRUE
CMG162_CA1_s1_CMG162_CA1_s1_41.t	1	0.562487	TRUE
CMG162_CA1_s1_CMG162_CA1_s1_42.t	1	0.633573	TRUE
CMG162_CA1_s1_CMG162_CA1_s1_43.t	1	0.570157	TRUE
CMG162_CA1_s1_CMG162_CA1_s1_44.t	1	0.73403	TRUE
CMG162_CA1_s1_CMG162_CA1_s1_45.t	1	0.690999	TRUE
CMG162_CA1_s1_CMG162_CA1_s1_46.t	1	0.418663	TRUE
CMG162_CA1_s1_CMG162_CA1_s1_47.t	1	0.48213	TRUE
CMG162_CA1_s1_CMG162_CA1_s1_48.t	1	0.837236	TRUE
CMG162_CA1_s1_CMG162_CA1_s1_49.t	1	0.670459	TRUE
CMG162_CA1_s1_CMG162_CA1_s1_5.t	1	0.614983	TRUE
CMG162_CA1_s1_CMG162_CA1_s1_50.t	1	0.553499	TRUE
CMG162_CA1_s1_CMG162_CA1_s1_51.t	1	0.456808	TRUE
CMG162_CA1_s1_CMG162_CA1_s1_53.t	1	0.813885	TRUE
CMG162_CA1_s1_CMG162_CA1_s1_54.t	1	0.869009	TRUE
CMG162_CA1_s1_CMG162_CA1_s1_55.t	1	0.857989	TRUE
CMG162_CA1_s1_CMG162_CA1_s1_56.t	1	0.860905	TRUE
CMG162_CA1_s1_CMG162_CA1_s1_58.t	1	0.822674	TRUE
CMG162_CA1_s1_CMG162_CA1_s1_59.t	1	0.873345	TRUE
CMG162_CA1_s1_CMG162_CA1_s1_6.t	1	0.770698	TRUE
CMG162_CA1_s1_CMG162_CA1_s1_60.t	1	0.624704	TRUE
CMG162_CA1_s1_CMG162_CA1_s1_61.t	1	0.899435	TRUE
CMG162_CA1_s1_CMG162_CA1_s1_62.t	1	0.776678	TRUE
CMG162_CA1_s1_CMG162_CA1_s1_63.t	1	0.712013	TRUE
CMG162_CA1_s1_CMG162_CA1_s1_64.t	1	0.808274	TRUE
CMG162_CA1_s1_CMG162_CA1_s1_65.t	1	0.932112	TRUE
CMG162_CA1_s1_CMG162_CA1_s1_66.t	1	0.653488	TRUE
CMG162_CA1_s1_CMG162_CA1_s1_67.t	1	0.792032	TRUE
CMG162_CA1_s1_CMG162_CA1_s1_68.t	1	0.71695	TRUE
CMG162_CA1_s1_CMG162_CA1_s1_69.t	1	0.565447	TRUE
CMG162_CA1_s1_CMG162_CA1_s1_70.t	1	0.719176	TRUE
CMG162_CA1_s1_CMG162_CA1_s1_71.t	1	0.70398	TRUE
CMG162_CA1_s1_CMG162_CA1_s1_72.t	1	0.55019	TRUE
CMG162_CA1_s1_CMG162_CA1_s1_73.t	1	0.78585	TRUE
CMG162_CA1_s1_CMG162_CA1_s1_74.t	1	0.677474	TRUE
CMG162_CA1_s1_CMG162_CA1_s1_75.t	1	0.661186	TRUE
CMG162_CA1_s1_CMG162_CA1_s1_76.t	1	0.691726	TRUE
CMG162_CA1_s1_CMG162_CA1_s1_77.t	1	0.649101	TRUE
CMG162_CA1_s1_CMG162_CA1_s1_78.t	1	0.566664	TRUE
CMG162_CA1_s1_CMG162_CA1_s1_79.t	1	0.802194	TRUE
CMG162_CA1_s1_CMG162_CA1_s1_8.t	1	0.581319	TRUE
CMG162_CA1_s1_CMG162_CA1_s1_80.t	1	0.71782	TRUE
CMG162_CA1_s1_CMG162_CA1_s1_81.t	1	0.564463	TRUE
CMG162_CA1_s1_CMG162_CA1_s1_82.t	1	0.669146	TRUE
CMG162_CA1_s1_CMG162_CA1_s1_83.t	1	0.603722	TRUE
CMG162_CA1_s1_CMG162_CA1_s1_84.t	1	0.772834	TRUE
CMG162_CA1_s1_CMG162_CA1_s1_85.t	1	0.513159	TRUE
CMG162_CA1_s1_CMG162_CA1_s1_86.t	1	0.810643	TRUE
CMG162_CA1_s1_CMG162_CA1_s1_87.t	1	0.232782	FALSE
CMG162_CA1_s1_CMG162_CA1_s1_88.t	1	0.426167	TRUE
CMG162_CA1_s1_CMG162_CA1_s1_89.t	1	0.314809	TRUE
CMG162_CA1_s1_CMG162_CA1_s1_9.t	1	0.789116	TRUE
CMG162_CA1_s1_CMG162_CA1_s1_90.t	1	0.628745	TRUE
CMG162_CA1_s1_CMG162_CA1_s1_92.t	1	0.674439	TRUE
CMG162_CA1_s1_CMG162_CA1_s1_93.t	1	0.500514	TRUE
CMG162_CA1_s1_CMG162_CA1_s1_95.t	1	0.728274	TRUE
CMG162_CA1_s1_CMG162_CA1_s1_96.t	1	0.854917	TRUE
CMG162_CA1_s1_CMG162_CA1_s1_97.t	1	0.550682	TRUE
CMG162_CA1_s1_CMG162_CA1_s1_98.t	1	0.762845	TRUE
CMG162_CA1_s1_CMG162_CA1_s1_99.t	1	0.720401	TRUE
CMG162_CA1_s4_CMG162_CA1_s4_1.t	2	0.511409	TRUE
CMG162_CA1_s4_CMG162_CA1_s4_10.t	2	0.679624	TRUE
CMG162_CA1_s4_CMG162_CA1_s4_100.t	2	0.515712	TRUE
CMG162_CA1_s4_CMG162_CA1_s4_101.t	2	0.879388	TRUE
CMG162_CA1_s4_CMG162_CA1_s4_102.t	2	0.42221	TRUE
CMG162_CA1_s4_CMG162_CA1_s4_103.t	2	0.577307	TRUE
CMG162_CA1_s4_CMG162_CA1_s4_104.t	2	0.593779	TRUE
CMG162_CA1_s4_CMG162_CA1_s4_106.t	2	0.807327	TRUE
CMG162_CA1_s4_CMG162_CA1_s4_107.t	2	0.66935	TRUE
CMG162_CA1_s4_CMG162_CA1_s4_108.t	2	0.807773	TRUE
CMG162_CA1_s4_CMG162_CA1_s4_109.t	2	0.780112	TRUE
CMG162_CA1_s4_CMG162_CA1_s4_11.t	2	0.475839	TRUE
CMG162_CA1_s4_CMG162_CA1_s4_110.t	2	0.549795	TRUE
CMG162_CA1_s4_CMG162_CA1_s4_111.t	2	0.527542	TRUE
CMG162_CA1_s4_CMG162_CA1_s4_112.t	2	0.461361	TRUE
CMG162_CA1_s4_CMG162_CA1_s4_114.t	2	0.818419	TRUE
CMG162_CA1_s4_CMG162_CA1_s4_115.t	2	0.568231	TRUE
CMG162_CA1_s4_CMG162_CA1_s4_117.t	2	0.713606	TRUE
CMG162_CA1_s4_CMG162_CA1_s4_118.t	2	0.83607	TRUE
CMG162_CA1_s4_CMG162_CA1_s4_119.t	2	0.946799	TRUE
CMG162_CA1_s4_CMG162_CA1_s4_12.t	2	0.0117647	FALSE
CMG162_CA1_s4_CMG162_CA1_s4_120.t	2	0.691292	TRUE
CMG162_CA1_s4_CMG162_CA1_s4_122.t	2	0.663753	TRUE
CMG162_CA1_s4_CMG162_CA1_s4_123.t	2	0.668067	TRUE
CMG162_CA1_s4_CMG162_CA1_s4_124.t	2	0.514361	TRUE
CMG162_CA1_s4_CMG162_CA1_s4_125.t	2	0.59771	TRUE
CMG162_CA1_s4_CMG162_CA1_s4_126.t	2	0.801649	TRUE
CMG162_CA1_s4_CMG162_CA1_s4_127.t	2	0.598245	TRUE
CMG162_CA1_s4_CMG162_CA1_s4_128.t	2	0.646091	TRUE
CMG162_CA1_s4_CMG162_CA1_s4_129.t	2	0.529128	TRUE
CMG162_CA1_s4_CMG162_CA1_s4_13.t	2	0.474342	TRUE
CMG162_CA1_s4_CMG162_CA1_s4_131.t	2	0.216522	FALSE
CMG162_CA1_s4_CMG162_CA1_s4_133.t	2	0.501348	TRUE
CMG162_CA1_s4_CMG162_CA1_s4_134.t	2	0.663301	TRUE
CMG162_CA1_s4_CMG162_CA1_s4_136.t	2	0.768551	TRUE
CMG162_CA1_s4_CMG162_CA1_s4_137.t	2	0.768934	TRUE
CMG162_CA1_s4_CMG162_CA1_s4_139.t	2	0.365303	TRUE
CMG162_CA1_s4_CMG162_CA1_s4_14.t	2	0.822832	TRUE
CMG162_CA1_s4_CMG162_CA1_s4_140.t	2	0.759118	TRUE
CMG162_CA1_s4_CMG162_CA1_s4_141.t	2	0.601103	TRUE
CMG162_CA1_s4_CMG162_CA1_s4_142.t	2	0.769798	TRUE
CMG162_CA1_s4_CMG162_CA1_s4_143.t	2	0.467988	TRUE
CMG162_CA1_s4_CMG162_CA1_s4_144.t	2	0.541595	TRUE
CMG162_CA1_s4_CMG162_CA1_s4_145.t	2	0.604923	TRUE
CMG162_CA1_s4_CMG162_CA1_s4_147.t	2	0.79327	TRUE
CMG162_CA1_s4_CMG162_CA1_s4_148.t	2	0.320374	TRUE
CMG162_CA1_s4_CMG162_CA1_s4_149.t	2	0.798375	TRUE
CMG162_CA1_s4_CMG162_CA1_s4_15.t	2	0.593626	TRUE
CMG162_CA1_s4_CMG162_CA1_s4_150.t	2	0.500927	TRUE
CMG162_CA1_s4_CMG162_CA1_s4_151.t	2	0.726159	TRUE
CMG162_CA1_s4_CMG162_CA1_s4_152.t	2	0.683785	TRUE
CMG162_CA1_s4_CMG162_CA1_s4_153.t	2	0.544782	TRUE
CMG162_CA1_s4_CMG162_CA1_s4_154.t	2	0.552418	TRUE
CMG162_CA1_s4_CMG162_CA1_s4_155.t	2	0.323355	TRUE
CMG162_CA1_s4_CMG162_CA1_s4_156.t	2	0.574292	TRUE
CMG162_CA1_s4_CMG162_CA1_s4_157.t	2	0.645263	TRUE
CMG162_CA1_s4_CMG162_CA1_s4_16.t	2	0.728574	TRUE
CMG162_CA1_s4_CMG162_CA1_s4_160.t	2	0.725586	TRUE
CMG162_CA1_s4_CMG162_CA1_s4_161.t	2	0.747464	TRUE
CMG162_CA1_s4_CMG162_CA1_s4_162.t	2	0.685503	TRUE
CMG162_CA1_s4_CMG162_CA1_s4_163.t	2	0.657966	TRUE
CMG162_CA1_s4_CMG162_CA1_s4_165.t	2	0.825734	TRUE
CMG162_CA1_s4_CMG162_CA1_s4_166.t	2	0.720301	TRUE
CMG162_CA1_s4_CMG162_CA1_s4_167.t	2	0.698486	TRUE
CMG162_CA1_s4_CMG162_CA1_s4_168.t	2	0.704836	TRUE
CMG162_CA1_s4_CMG162_CA1_s4_169.t	2	0.77706	TRUE
CMG162_CA1_s4_CMG162_CA1_s4_170.t	2	0.920505	TRUE
CMG162_CA1_s4_CMG162_CA1_s4_171.t	2	0.480475	TRUE
CMG162_CA1_s4_CMG162_CA1_s4_172.t	2	0.84703	TRUE
CMG162_CA1_s4_CMG162_CA1_s4_173.t	2	0.456259	TRUE
CMG162_CA1_s4_CMG162_CA1_s4_174.t	2	0.674332	TRUE
CMG162_CA1_s4_CMG162_CA1_s4_175.t	2	0.75814	TRUE
CMG162_CA1_s4_CMG162_CA1_s4_176.t	2	0.225818	FALSE
CMG162_CA1_s4_CMG162_CA1_s4_177.t	2	0.695415	TRUE
CMG162_CA1_s4_CMG162_CA1_s4_178.t	2	0.830122	TRUE
CMG162_CA1_s4_CMG162_CA1_s4_179.t	2	0.748077	TRUE
CMG162_CA1_s4_CMG162_CA1_s4_180.t	2	0.589672	TRUE
CMG162_CA1_s4_CMG162_CA1_s4_181.t	2	0.759547	TRUE
CMG162_CA1_s4_CMG162_CA1_s4_182.t	2	0.619522	TRUE
CMG162_CA1_s4_CMG162_CA1_s4_183.t	2	0.673456	TRUE
CMG162_CA1_s4_CMG162_CA1_s4_184.t	2	0.716987	TRUE
CMG162_CA1_s4_CMG162_CA1_s4_186.t	2	0.811166	TRUE
CMG162_CA1_s4_CMG162_CA1_s4_187.t	2	0.585247	TRUE
CMG162_CA1_s4_CMG162_CA1_s4_188.t	2	0.711798	TRUE
CMG162_CA1_s4_CMG162_CA1_s4_189.t	2	0.786887	TRUE
CMG162_CA1_s4_CMG162_CA1_s4_19.t	2	0.440503	TRUE
CMG162_CA1_s4_CMG162_CA1_s4_190.t	2	0.811019	TRUE
CMG162_CA1_s4_CMG162_CA1_s4_191.t	2	0.733252	TRUE
CMG162_CA1_s4_CMG162_CA1_s4_193.t	2	0.541596	TRUE
CMG162_CA1_s4_CMG162_CA1_s4_195.t	2	0.675362	TRUE
CMG162_CA1_s4_CMG162_CA1_s4_196.t	2	0.550988	TRUE
CMG162_CA1_s4_CMG162_CA1_s4_197.t	2	0.687471	TRUE
CMG162_CA1_s4_CMG162_CA1_s4_198.t	2	0.813835	TRUE
CMG162_CA1_s4_CMG162_CA1_s4_2.t	2	0.637751	TRUE
CMG162_CA1_s4_CMG162_CA1_s4_20.t	2	0.754476	TRUE
CMG162_CA1_s4_CMG162_CA1_s4_200.t	2	0.211819	FALSE
CMG162_CA1_s4_CMG162_CA1_s4_201.t	2	0.86167	TRUE
CMG162_CA1_s4_CMG162_CA1_s4_202.t	2	0.779712	TRUE
CMG162_CA1_s4_CMG162_CA1_s4_203.t	2	0.720817	TRUE
CMG162_CA1_s4_CMG162_CA1_s4_204.t	2	0.875696	TRUE
CMG162_CA1_s4_CMG162_CA1_s4_205.t	2	0.831745	TRUE
CMG162_CA1_s4_CMG162_CA1_s4_207.t	2	0.79591	TRUE
CMG162_CA1_s4_CMG162_CA1_s4_208.t	2	0.635206	TRUE
CMG162_CA1_s4_CMG162_CA1_s4_209.t	2	0.673347	TRUE
CMG162_CA1_s4_CMG162_CA1_s4_21.t	2	0.692801	TRUE
CMG162_CA1_s4_CMG162_CA1_s4_210.t	2	0.733034	TRUE
CMG162_CA1_s4_CMG162_CA1_s4_211.t	2	0.843541	TRUE
CMG162_CA1_s4_CMG162_CA1_s4_212.t	2	0.750838	TRUE
CMG162_CA1_s4_CMG162_CA1_s4_213.t	2	0.805791	TRUE
CMG162_CA1_s4_CMG162_CA1_s4_214.t	2	0.822383	TRUE
CMG162_CA1_s4_CMG162_CA1_s4_215.t	2	0.629121	TRUE
CMG162_CA1_s4_CMG162_CA1_s4_217.t	2	0.768756	TRUE
CMG162_CA1_s4_CMG162_CA1_s4_218.t	2	0.842823	TRUE
CMG162_CA1_s4_CMG162_CA1_s4_219.t	2	0.785352	TRUE
CMG162_CA1_s4_CMG162_CA1_s4_22.t	2	0.578783	TRUE
CMG162_CA1_s4_CMG162_CA1_s4_223.t	2	0.698052	TRUE
CMG162_CA1_s4_CMG162_CA1_s4_225.t	2	0.767007	TRUE
CMG162_CA1_s4_CMG162_CA1_s4_23.t	2	0.561101	TRUE
CMG162_CA1_s4_CMG162_CA1_s4_230.t	2	0.830386	TRUE
CMG162_CA1_s4_CMG162_CA1_s4_238.t	2	0.827183	TRUE
CMG162_CA1_s4_CMG162_CA1_s4_239.t	2	0.783792	TRUE
CMG162_CA1_s4_CMG162_CA1_s4_24.t	2	0.555853	TRUE
CMG162_CA1_s4_CMG162_CA1_s4_244.t	2	0.495561	TRUE
CMG162_CA1_s4_CMG162_CA1_s4_25.t	2	0.439272	TRUE
CMG162_CA1_s4_CMG162_CA1_s4_26.t	2	0.765206	TRUE
CMG162_CA1_s4_CMG162_CA1_s4_27.t	2	0.810721	TRUE
CMG162_CA1_s4_CMG162_CA1_s4_28.t	2	0.581476	TRUE
CMG162_CA1_s4_CMG162_CA1_s4_29.t	2	0.681561	TRUE
CMG162_CA1_s4_CMG162_CA1_s4_3.t	2	0.214149	FALSE
CMG162_CA1_s4_CMG162_CA1_s4_30.t	2	0.7389	TRUE
CMG162_CA1_s4_CMG162_CA1_s4_31.t	2	0.829074	TRUE
CMG162_CA1_s4_CMG162_CA1_s4_32.t	2	0.635078	TRUE
CMG162_CA1_s4_CMG162_CA1_s4_33.t	2	0.801596	TRUE
CMG162_CA1_s4_CMG162_CA1_s4_34.t	2	0.224433	FALSE
CMG162_CA1_s4_CMG162_CA1_s4_35.t	2	0.77815	TRUE
CMG162_CA1_s4_CMG162_CA1_s4_36.t	2	0.472985	TRUE
CMG162_CA1_s4_CMG162_CA1_s4_37.t	2	0.562654	TRUE
CMG162_CA1_s4_CMG162_CA1_s4_38.t	2	0.527348	TRUE
CMG162_CA1_s4_CMG162_CA1_s4_39.t	2	0.811216	TRUE
CMG162_CA1_s4_CMG162_CA1_s4_4.t	2	0.602034	TRUE
CMG162_CA1_s4_CMG162_CA1_s4_40.t	2	0.679769	TRUE
CMG162_CA1_s4_CMG162_CA1_s4_41.t	2	0.73582	TRUE
CMG162_CA1_s4_CMG162_CA1_s4_42.t	2	0.613127	TRUE
CMG162_CA1_s4_CMG162_CA1_s4_43.t	2	0.689341	TRUE
CMG162_CA1_s4_CMG162_CA1_s4_44.t	2	0.849284	TRUE
CMG162_CA1_s4_CMG162_CA1_s4_45.t	2	0.519016	TRUE
CMG162_CA1_s4_CMG162_CA1_s4_46.t	2	0.705412	TRUE
CMG162_CA1_s4_CMG162_CA1_s4_47.t	2	0.841539	TRUE
CMG162_CA1_s4_CMG162_CA1_s4_48.t	2	0.787849	TRUE
CMG162_CA1_s4_CMG162_CA1_s4_49.t	2	0.507742	TRUE
CMG162_CA1_s4_CMG162_CA1_s4_5.t	2	0.371622	TRUE
CMG162_CA1_s4_CMG162_CA1_s4_50.t	2	0.727693	TRUE
CMG162_CA1_s4_CMG162_CA1_s4_51.t	2	0.696477	TRUE
CMG162_CA1_s4_CMG162_CA1_s4_53.t	2	0.913533	TRUE
CMG162_CA1_s4_CMG162_CA1_s4_54.t	2	0.675142	TRUE
CMG162_CA1_s4_CMG162_CA1_s4_55.t	2	0.317789	TRUE
CMG162_CA1_s4_CMG162_CA1_s4_56.t	2	0.79099	TRUE
CMG162_CA1_s4_CMG162_CA1_s4_57.t	2	0.0989755	FALSE
CMG162_CA1_s4_CMG162_CA1_s4_58.t	2	0.848679	TRUE
CMG162_CA1_s4_CMG162_CA1_s4_59.t	2	0.767953	TRUE
CMG162_CA1_s4_CMG162_CA1_s4_6.t	2	0.583939	TRUE
CMG162_CA1_s4_CMG162_CA1_s4_60.t	2	0.869135	TRUE
CMG162_CA1_s4_CMG162_CA1_s4_61.t	2	0.696692	TRUE
CMG162_CA1_s4_CMG162_CA1_s4_62.t	2	0.751381	TRUE
CMG162_CA1_s4_CMG162_CA1_s4_63.t	2	0.839214	TRUE
CMG162_CA1_s4_CMG162_CA1_s4_64.t	2	0.4704	TRUE
CMG162_CA1_s4_CMG162_CA1_s4_66.t	2	0.667578	TRUE
CMG162_CA1_s4_CMG162_CA1_s4_67.t	2	0.882333	TRUE
CMG162_CA1_s4_CMG162_CA1_s4_69.t	2	0.720564	TRUE
CMG162_CA1_s4_CMG162_CA1_s4_7.t	2	0.589813	TRUE
CMG162_CA1_s4_CMG162_CA1_s4_70.t	2	0.453156	TRUE
CMG162_CA1_s4_CMG162_CA1_s4_71.t	2	0.749229	TRUE
CMG162_CA1_s4_CMG162_CA1_s4_72.t	2	0.630483	TRUE
CMG162_CA1_s4_CMG162_CA1_s4_73.t	2	0.586721	TRUE
CMG162_CA1_s4_CMG162_CA1_s4_74.t	2	0.909263	TRUE
CMG162_CA1_s4_CMG162_CA1_s4_76.t	2	0.660208	TRUE
CMG162_CA1_s4_CMG162_CA1_s4_78.t	2	0.493432	TRUE
CMG162_CA1_s4_CMG162_CA1_s4_79.t	2	0.636206	TRUE
CMG162_CA1_s4_CMG162_CA1_s4_8.t	2	0.438456	TRUE
CMG162_CA1_s4_CMG162_CA1_s4_80.t	2	0.768093	TRUE
CMG162_CA1_s4_CMG162_CA1_s4_81.t	2	0.601595	TRUE
CMG162_CA1_s4_CMG162_CA1_s4_82.t	2	0.692995	TRUE
CMG162_CA1_s4_CMG162_CA1_s4_83.t	2	0.89017	TRUE
CMG162_CA1_s4_CMG162_CA1_s4_84.t	2	0.424041	TRUE
CMG162_CA1_s4_CMG162_CA1_s4_85.t	2	0.638449	TRUE
CMG162_CA1_s4_CMG162_CA1_s4_86.t	2	0.555563	TRUE
CMG162_CA1_s4_CMG162_CA1_s4_87.t	2	0.637516	TRUE
CMG162_CA1_s4_CMG162_CA1_s4_88.t	2	0.752282	TRUE
CMG162_CA1_s4_CMG162_CA1_s4_89.t	2	0.661798	TRUE
CMG162_CA1_s4_CMG162_CA1_s4_9.t	2	0.79675	TRUE
CMG162_CA1_s4_CMG162_CA1_s4_90.t	2	0.5182	TRUE
CMG162_CA1_s4_CMG162_CA1_s4_91.t	2	0.566175	TRUE
CMG162_CA1_s4_CMG162_CA1_s4_93.t	2	0.94429	TRUE
CMG162_CA1_s4_CMG162_CA1_s4_94.t	2	0.742677	TRUE
CMG162_CA1_s4_CMG162_CA1_s4_95.t	2	0.898053	TRUE
CMG162_CA1_s4_CMG162_CA1_s4_96.t	2	0.846489	TRUE
CMG162_CA1_s4_CMG162_CA1_s4_97.t	2	0.696064	TRUE
CMG162_CA1_s4_CMG162_CA1_s4_98.t	2	0.755785	TRUE
CMG162_CA1_s4_CMG162_CA1_s4_99.t	2	0.759218	TRUE
CMG162_CA1_s5_CMG162_CA1_s5_1.t	3	0.481792	TRUE
CMG162_CA1_s5_CMG162_CA1_s5_10.t	3	0.788439	TRUE
CMG162_CA1_s5_CMG162_CA1_s5_101.t	3	0.671912	TRUE
CMG162_CA1_s5_CMG162_CA1_s5_102.t	3	0.809968	TRUE
CMG162_CA1_s5_CMG162_CA1_s5_103.t	3	0.339502	TRUE
CMG162_CA1_s5_CMG162_CA1_s5_104.t	3	0.484229	TRUE
CMG162_CA1_s5_CMG162_CA1_s5_105.t	3	0.787079	TRUE
CMG162_CA1_s5_CMG162_CA1_s5_106.t	3	0.846236	TRUE
CMG162_CA1_s5_CMG162_CA1_s5_107.t	3	0.780924	TRUE
CMG162_CA1_s5_CMG162_CA1_s5_108.t	3	0.743988	TRUE
CMG162_CA1_s5_CMG162_CA1_s5_109.t	3	0.908406	TRUE
CMG162_CA1_s5_CMG162_CA1_s5_11.t	3	0.88288	TRUE
CMG162_CA1_s5_CMG162_CA1_s5_111.t	3	0.938214	TRUE
CMG162_CA1_s5_CMG162_CA1_s5_112.t	3	0.511599	TRUE
CMG162_CA1_s5_CMG162_CA1_s5_113.t	3	0.40413	TRUE
CMG162_CA1_s5_CMG162_CA1_s5_114.t	3	0.847808	TRUE
CMG162_CA1_s5_CMG162_CA1_s5_115.t	3	0.800716	TRUE
CMG162_CA1_s5_CMG162_CA1_s5_116.t	3	0.363207	TRUE
CMG162_CA1_s5_CMG162_CA1_s5_117.t	3	0.626375	TRUE
CMG162_CA1_s5_CMG162_CA1_s5_118.t	3	0.322743	TRUE
CMG162_CA1_s5_CMG162_CA1_s5_119.t	3	0.862968	TRUE
CMG162_CA1_s5_CMG162_CA1_s5_12.t	3	0.274857	FALSE
CMG162_CA1_s5_CMG162_CA1_s5_120.t	3	0.899545	TRUE
CMG162_CA1_s5_CMG162_CA1_s5_121.t	3	0.828413	TRUE
CMG162_CA1_s5_CMG162_CA1_s5_122.t	3	0.740905	TRUE
CMG162_CA1_s5_CMG162_CA1_s5_123.t	3	0.858261	TRUE
CMG162_CA1_s5_CMG162_CA1_s5_124.t	3	0.892008	TRUE
CMG162_CA1_s5_CMG162_CA1_s5_125.t	3	0.592002	TRUE
CMG162_CA1_s5_CMG162_CA1_s5_126.t	3	0.944808	TRUE
CMG162_CA1_s5_CMG162_CA1_s5_127.t	3	0.407623	TRUE
CMG162_CA1_s5_CMG162_CA1_s5_128.t	3	0.486646	TRUE
CMG162_CA1_s5_CMG162_CA1_s5_13.t	3	0.578299	TRUE
CMG162_CA1_s5_CMG162_CA1_s5_130.t	3	0.353659	TRUE
CMG162_CA1_s5_CMG162_CA1_s5_131.t	3	0.78967	TRUE
CMG162_CA1_s5_CMG162_CA1_s5_132.t	3	0.734214	TRUE
CMG162_CA1_s5_CMG162_CA1_s5_133.t	3	0.799315	TRUE
CMG162_CA1_s5_CMG162_CA1_s5_136.t	3	0.671294	TRUE
CMG162_CA1_s5_CMG162_CA1_s5_138.t	3	0.727091	TRUE
CMG162_CA1_s5_CMG162_CA1_s5_139.t	3	0.487121	TRUE
CMG162_CA1_s5_CMG162_CA1_s5_14.t	3	0.731385	TRUE
CMG162_CA1_s5_CMG162_CA1_s5_142.t	3	0.759056	TRUE
CMG162_CA1_s5_CMG162_CA1_s5_143.t	3	0.64098	TRUE
CMG162_CA1_s5_CMG162_CA1_s5_144.t	3	0.890698	TRUE
CMG162_CA1_s5_CMG162_CA1_s5_145.t	3	0.713082	TRUE
CMG162_CA1_s5_CMG162_CA1_s5_146.t	3	0.828462	TRUE
CMG162_CA1_s5_CMG162_CA1_s5_147.t	3	0.85255	TRUE
CMG162_CA1_s5_CMG162_CA1_s5_15.t	3	0.47602	TRUE
CMG162_CA1_s5_CMG162_CA1_s5_150.t	3	0.621137	TRUE
CMG162_CA1_s5_CMG162_CA1_s5_153.t	3	0.72799	TRUE
CMG162_CA1_s5_CMG162_CA1_s5_156.t	3	0.92865	TRUE
CMG162_CA1_s5_CMG162_CA1_s5_157.t	3	0.695902	TRUE
CMG162_CA1_s5_CMG162_CA1_s5_158.t	3	0.795881	TRUE
CMG162_CA1_s5_CMG162_CA1_s5_16.t	3	0.913251	TRUE
CMG162_CA1_s5_CMG162_CA1_s5_160.t	3	0.651894	TRUE
CMG162_CA1_s5_CMG162_CA1_s5_17.t	3	0.814085	TRUE
CMG162_CA1_s5_CMG162_CA1_s5_18.t	3	0.692895	TRUE
CMG162_CA1_s5_CMG162_CA1_s5_19.t	3	0.571344	TRUE
CMG162_CA1_s5_CMG162_CA1_s5_20.t	3	0.703495	TRUE
CMG162_CA1_s5_CMG162_CA1_s5_21.t	3	0.550847	TRUE
CMG162_CA1_s5_CMG162_CA1_s5_22.t	3	0.904987	TRUE
CMG162_CA1_s5_CMG162_CA1_s5_23.t	3	0.186745	FALSE
CMG162_CA1_s5_CMG162_CA1_s5_24.t	3	-0.0152774	FALSE
CMG162_CA1_s5_CMG162_CA1_s5_25.t	3	0.68778	TRUE
CMG162_CA1_s5_CMG162_CA1_s5_26.t	3	0.757853	TRUE
CMG162_CA1_s5_CMG162_CA1_s5_27.t	3	0.538583	TRUE
CMG162_CA1_s5_CMG162_CA1_s5_28.t	3	0.257706	FALSE
CMG162_CA1_s5_CMG162_CA1_s5_29.t	3	0.736079	TRUE
CMG162_CA1_s5_CMG162_CA1_s5_3.t	3	0.632833	TRUE
CMG162_CA1_s5_CMG162_CA1_s5_30.t	3	0.227503	FALSE
CMG162_CA1_s5_CMG162_CA1_s5_31.t	3	0.835269	TRUE
CMG162_CA1_s5_CMG162_CA1_s5_32.t	3	0.546125	TRUE
CMG162_CA1_s5_CMG162_CA1_s5_33.t	3	0.125893	FALSE
CMG162_CA1_s5_CMG162_CA1_s5_34.t	3	0.269247	FALSE
CMG162_CA1_s5_CMG162_CA1_s5_35.t	3	0.472365	TRUE
CMG162_CA1_s5_CMG162_CA1_s5_36.t	3	0.85516	TRUE
CMG162_CA1_s5_CMG162_CA1_s5_37.t	3	0.53553	TRUE
CMG162_CA1_s5_CMG162_CA1_s5_38.t	3	0.630924	TRUE
CMG162_CA1_s5_CMG162_CA1_s5_39.t	3	0.577948	TRUE
CMG162_CA1_s5_CMG162_CA1_s5_4.t	3	0.793947	TRUE
CMG162_CA1_s5_CMG162_CA1_s5_40.t	3	0.370261	TRUE
CMG162_CA1_s5_CMG162_CA1_s5_41.t	3	0.154571	FALSE
CMG162_CA1_s5_CMG162_CA1_s5_42.t	3	0.853795	TRUE
CMG162_CA1_s5_CMG162_CA1_s5_43.t	3	0.700483	TRUE
CMG162_CA1_s5_CMG162_CA1_s5_45.t	3	0.652882	TRUE
CMG162_CA1_s5_CMG162_CA1_s5_46.t	3	0.707963	TRUE
CMG162_CA1_s5_CMG162_CA1_s5_47.t	3	0.162876	FALSE
CMG162_CA1_s5_CMG162_CA1_s5_48.t	3	0.945799	TRUE
CMG162_CA1_s5_CMG162_CA1_s5_49.t	3	0.933651	TRUE
CMG162_CA1_s5_CMG162_CA1_s5_5.t	3	0.34639	TRUE
CMG162_CA1_s5_CMG162_CA1_s5_50.t	3	0.135724	FALSE
CMG162_CA1_s5_CMG162_CA1_s5_51.t	3	0.79186	TRUE
CMG162_CA1_s5_CMG162_CA1_s5_52.t	3	0.272326	FALSE
CMG162_CA1_s5_CMG162_CA1_s5_53.t	3	0.362852	TRUE
CMG162_CA1_s5_CMG162_CA1_s5_54.t	3	0.430563	TRUE
CMG162_CA1_s5_CMG162_CA1_s5_55.t	3	0.730637	TRUE
CMG162_CA1_s5_CMG162_CA1_s5_56.t	3	0.678882	TRUE
CMG162_CA1_s5_CMG162_CA1_s5_57.t	3	0.387989	TRUE
CMG162_CA1_s5_CMG162_CA1_s5_58.t	3	0.483016	TRUE
CMG162_CA1_s5_CMG162_CA1_s5_59.t	3	0.513181	TRUE
CMG162_CA1_s5_CMG162_CA1_s5_6.t	3	0.946642	TRUE
CMG162_CA1_s5_CMG162_CA1_s5_60.t	3	0.713269	TRUE
CMG162_CA1_s5_CMG162_CA1_s5_61.t	3	0.61378	TRUE
CMG162_CA1_s5_CMG162_CA1_s5_62.t	3	0.699881	TRUE
CMG162_CA1_s5_CMG162_CA1_s5_63.t	3	0.792752	TRUE
CMG162_CA1_s5_CMG162_CA1_s5_64.t	3	0.505422	TRUE
CMG162_CA1_s5_CMG162_CA1_s5_65.t	3	0.889045	TRUE
CMG162_CA1_s5_CMG162_CA1_s5_66.t	3	0.674712	TRUE
CMG162_CA1_s5_CMG162_CA1_s5_67.t	3	0.555332	TRUE
CMG162_CA1_s5_CMG162_CA1_s5_68.t	3	0.400837	TRUE
CMG162_CA1_s5_CMG162_CA1_s5_7.t	3	0.564953	TRUE
CMG162_CA1_s5_CMG162_CA1_s5_70.t	3	0.499246	TRUE
CMG162_CA1_s5_CMG162_CA1_s5_71.t	3	0.885796	TRUE
CMG162_CA1_s5_CMG162_CA1_s5_72.t	3	0.47925	TRUE
CMG162_CA1_s5_CMG162_CA1_s5_73.t	3	0.859914	TRUE
CMG162_CA1_s5_CMG162_CA1_s5_74.t	3	0.550657	TRUE
CMG162_CA1_s5_CMG162_CA1_s5_75.t	3	0.672352	TRUE
CMG162_CA1_s5_CMG162_CA1_s5_76.t	3	0.806491	TRUE
CMG162_CA1_s5_CMG162_CA1_s5_77.t	3	0.402271	TRUE
CMG162_CA1_s5_CMG162_CA1_s5_79.t	3	0.766378	TRUE
CMG162_CA1_s5_CMG162_CA1_s5_8.t	3	0.928444	TRUE
CMG162_CA1_s5_CMG162_CA1_s5_80.t	3	0.860113	TRUE
CMG162_CA1_s5_CMG162_CA1_s5_81.t	3	0.693262	TRUE
CMG162_CA1_s5_CMG162_CA1_s5_83.t	3	0.840104	TRUE
CMG162_CA1_s5_CMG162_CA1_s5_84.t	3	0.405572	TRUE
CMG162_CA1_s5_CMG162_CA1_s5_85.t	3	0.741592	TRUE
CMG162_CA1_s5_CMG162_CA1_s5_87.t	3	0.412117	TRUE
CMG162_CA1_s5_CMG162_CA1_s5_88.t	3	0.511654	TRUE
CMG162_CA1_s5_CMG162_CA1_s5_89.t	3	0.685381	TRUE
CMG162_CA1_s5_CMG162_CA1_s5_9.t	3	0.574623	TRUE
CMG162_CA1_s5_CMG162_CA1_s5_90.t	3	0.743924	TRUE
CMG162_CA1_s5_CMG162_CA1_s5_91.t	3	0.686514	TRUE
CMG162_CA1_s5_CMG162_CA1_s5_92.t	3	0.771654	TRUE
CMG162_CA1_s5_CMG162_CA1_s5_93.t	3	0.754021	TRUE
CMG162_CA1_s5_CMG162_CA1_s5_94.t	3	0.712821	TRUE
CMG162_CA1_s5_CMG162_CA1_s5_95.t	3	0.379805	TRUE
CMG162_CA1_s5_CMG162_CA1_s5_96.t	3	0.378236	TRUE
CMG162_CA1_s5_CMG162_CA1_s5_97.t	3	0.782324	TRUE
CMG162_CA1_s5_CMG162_CA1_s5_98.t	3	0.507391	TRUE
CMG162_CA1_s5_CMG162_CA1_s5_99.t	3	0.220027	FALSE
CMG169_CA1_s1_CMG169_CA1_s1_1.t	1	0.720595	TRUE
CMG169_CA1_s1_CMG169_CA1_s1_10.t	1	0.76402	TRUE
CMG169_CA1_s1_CMG169_CA1_s1_100.t	1	0.482836	TRUE
CMG169_CA1_s1_CMG169_CA1_s1_101.t	1	0.362714	TRUE
CMG169_CA1_s1_CMG169_CA1_s1_102.t	1	0.641433	TRUE
CMG169_CA1_s1_CMG169_CA1_s1_103.t	1	0.574235	TRUE
CMG169_CA1_s1_CMG169_CA1_s1_105.t	1	0.716609	TRUE
[truncated: 540 more rows]

## Sheet: Figure_4B
CellType	Day	Corr		Index
FI	Day 1	0.553885
FI	Day 1	0.601239
FI	Day 1	0.64633
FI	Day 1	0.688463
FI	Day 1	0.722357
FI	Day 1	0.745458
FI	Day 1	0.754215
FI	Day 1	0.748165
FI	Day 1	0.732058
FI	Day 1	0.712878
FI	Day 1	0.697977
FI	Day 1	0.690979
FI	Day 1	0.69145
FI	Day 1	0.696069
FI	Day 1	0.70096
FI	Day 1	0.700486
FI	Day 1	0.699445
FI	Day 1	0.699607
FI	Day 1	0.705378
FI	Day 1	0.711593
FI	Day 1	0.715604
FI	Day 1	0.714455
FI	Day 1	0.709558
FI	Day 1	0.703553
FI	Day 1	0.698541
FI	Day 1	0.692226
FI	Day 1	0.681589
FI	Day 1	0.661491
FI	Day 1	0.628632
FI	Day 1	0.583356
FI	Day 1	0.528203
FI	Day 1	0.603725
FI	Day 1	0.648402
FI	Day 1	0.689203
FI	Day 1	0.726452
FI	Day 1	0.756559
FI	Day 1	0.778622
FI	Day 1	0.790332
FI	Day 1	0.79044
FI	Day 1	0.780991
FI	Day 1	0.766469
FI	Day 1	0.75331
FI	Day 1	0.745873
FI	Day 1	0.743856
FI	Day 1	0.743829
FI	Day 1	0.742658
FI	Day 1	0.736227
FI	Day 1	0.73114
FI	Day 1	0.730164
FI	Day 1	0.735937
FI	Day 1	0.744184
FI	Day 1	0.751665
FI	Day 1	0.754855
FI	Day 1	0.753021
FI	Day 1	0.748297
FI	Day 1	0.742795
FI	Day 1	0.73523
FI	Day 1	0.723182
FI	Day 1	0.702137
FI	Day 1	0.669242
FI	Day 1	0.625084
FI	Day 1	0.571599
FI	Day 1	0.651406
FI	Day 1	0.69312
FI	Day 1	0.72962
FI	Day 1	0.761968
FI	Day 1	0.787962
FI	Day 1	0.807855
FI	Day 1	0.820477
FI	Day 1	0.824564
FI	Day 1	0.820696
FI	Day 1	0.811213
FI	Day 1	0.800949
FI	Day 1	0.794224
FI	Day 1	0.790636
FI	Day 1	0.787109
FI	Day 1	0.781368
FI	Day 1	0.770598
FI	Day 1	0.762014
FI	Day 1	0.759326
FI	Day 1	0.764116
FI	Day 1	0.773461
FI	Day 1	0.783848
FI	Day 1	0.791432
FI	Day 1	0.793713
FI	Day 1	0.791668
FI	Day 1	0.786907
FI	Day 1	0.77895
FI	Day 1	0.766039
FI	Day 1	0.744473
FI	Day 1	0.711918
FI	Day 1	0.669179
FI	Day 1	0.617673
FI	Day 1	0.692495
FI	Day 1	0.731732
FI	Day 1	0.764833
FI	Day 1	0.793213
FI	Day 1	0.815703
FI	Day 1	0.833203
FI	Day 1	0.845415
FI	Day 1	0.851408
FI	Day 1	0.851257
FI	Day 1	0.845883
FI	Day 1	0.838502
FI	Day 1	0.833064
FI	Day 1	0.828981
FI	Day 1	0.82383
FI	Day 1	0.815889
FI	Day 1	0.803079
FI	Day 1	0.792129
FI	Day 1	0.787623
FI	Day 1	0.790857
FI	Day 1	0.800475
FI	Day 1	0.813043
FI	Day 1	0.824486
FI	Day 1	0.830883
FI	Day 1	0.83176
FI	Day 1	0.828044
FI	Day 1	0.819939
FI	Day 1	0.806507
FI	Day 1	0.785016
FI	Day 1	0.753638
FI	Day 1	0.713135
FI	Day 1	0.664337
FI	Day 1	0.725394
FI	Day 1	0.763134
FI	Day 1	0.794199
FI	Day 1	0.820008
FI	Day 1	0.840008
FI	Day 1	0.855374
FI	Day 1	0.866421
FI	Day 1	0.872692
FI	Day 1	0.874304
FI	Day 1	0.871425
FI	Day 1	0.866052
FI	Day 1	0.861738
FI	Day 1	0.857824
FI	Day 1	0.852634
FI	Day 1	0.844523
FI	Day 1	0.831779
FI	Day 1	0.819847
FI	Day 1	0.814007
FI	Day 1	0.815697
FI	Day 1	0.825063
FI	Day 1	0.838978
FI	Day 1	0.853263
FI	Day 1	0.863
FI	Day 1	0.866264
FI	Day 1	0.863282
FI	Day 1	0.854868
FI	Day 1	0.841013
FI	Day 1	0.819998
FI	Day 1	0.790438
FI	Day 1	0.752733
FI	Day 1	0.707144
FI	Day 1	0.747369
FI	Day 1	0.784903
FI	Day 1	0.815578
FI	Day 1	0.840543
FI	Day 1	0.859438
FI	Day 1	0.873418
FI	Day 1	0.883196
FI	Day 1	0.888806
FI	Day 1	0.890671
FI	Day 1	0.888667
FI	Day 1	0.884084
FI	Day 1	0.880233
FI	Day 1	0.876616
FI	Day 1	0.872286
FI	Day 1	0.865349
FI	Day 1	0.854252
FI	Day 1	0.842807
FI	Day 1	0.836552
FI	Day 1	0.837253
FI	Day 1	0.846064
FI	Day 1	0.86037
FI	Day 1	0.875915
FI	Day 1	0.88732
FI	Day 1	0.891658
FI	Day 1	0.888734
FI	Day 1	0.87984
FI	Day 1	0.865807
FI	Day 1	0.845769
FI	Day 1	0.81865
FI	Day 1	0.784221
FI	Day 1	0.74226
FI	Day 1	0.759719
FI	Day 1	0.797971
FI	Day 1	0.829367
FI	Day 1	0.854679
FI	Day 1	0.873461
FI	Day 1	0.886766
FI	Day 1	0.89557
FI	Day 1	0.900344
FI	Day 1	0.901807
FI	Day 1	0.899757
FI	Day 1	0.895178
FI	Day 1	0.891266
FI	Day 1	0.887852
FI	Day 1	0.8846
FI	Day 1	0.879298
FI	Day 1	0.870655
FI	Day 1	0.860959
FI	Day 1	0.855493
FI	Day 1	0.856151
FI	Day 1	0.864373
FI	Day 1	0.878127
FI	Day 1	0.893264
FI	Day 1	0.904378
FI	Day 1	0.908179
FI	Day 1	0.904372
FI	Day 1	0.894558
FI	Day 1	0.880149
FI	Day 1	0.860933
FI	Day 1	0.836049
FI	Day 1	0.804607
FI	Day 1	0.766174
FI	Day 1	0.76475
FI	Day 1	0.803816
FI	Day 1	0.836202
FI	Day 1	0.862334
FI	Day 1	0.881604
FI	Day 1	0.894943
FI	Day 1	0.903392
FI	Day 1	0.907711
FI	Day 1	0.908777
FI	Day 1	0.906392
FI	Day 1	0.90158
FI	Day 1	0.897461
FI	Day 1	0.894253
FI	Day 1	0.891911
FI	Day 1	0.888029
FI	Day 1	0.881788
FI	Day 1	0.874558
FI	Day 1	0.871023
FI	Day 1	0.872847
FI	Day 1	0.880918
FI	Day 1	0.89347
FI	Day 1	0.906626
FI	Day 1	0.915395
FI	Day 1	0.916965
FI	Day 1	0.91134
FI	Day 1	0.900237
FI	Day 1	0.885213
FI	Day 1	0.866381
FI	Day 1	0.843043
FI	Day 1	0.813858
FI	Day 1	0.778429
FI	Day 1	0.767123
FI	Day 1	0.806391
FI	Day 1	0.839353
FI	Day 1	0.866134
FI	Day 1	0.885981
FI	Day 1	0.899694
FI	Day 1	0.908182
FI	Day 1	0.912327
FI	Day 1	0.913038
FI	Day 1	0.910226
FI	Day 1	0.905146
FI	Day 1	0.900777
FI	Day 1	0.89764
FI	Day 1	0.89565
FI	Day 1	0.892576
FI	Day 1	0.888164
FI	Day 1	0.883498
FI	Day 1	0.882464
FI	Day 1	0.886158
FI	Day 1	0.894479
FI	Day 1	0.905593
FI	Day 1	0.916085
FI	Day 1	0.92164
FI	Day 1	0.920399
FI	Day 1	0.912824
FI	Day 1	0.900558
FI	Day 1	0.884877
FI	Day 1	0.865978
FI	Day 1	0.843286
FI	Day 1	0.815342
FI	Day 1	0.782043
FI	Day 1	0.768152
FI	Day 1	0.807243
FI	Day 1	0.840604
FI	Day 1	0.867932
FI	Day 1	0.888395
FI	Day 1	0.902576
FI	Day 1	0.911154
FI	Day 1	0.915058
FI	Day 1	0.915253
FI	Day 1	0.911932
FI	Day 1	0.906611
FI	Day 1	0.902032
FI	Day 1	0.89884
FI	Day 1	0.896712
FI	Day 1	0.894017
FI	Day 1	0.891003
FI	Day 1	0.888649
FI	Day 1	0.889932
FI	Day 1	0.895247
FI	Day 1	0.903658
FI	Day 1	0.913194
FI	Day 1	0.920946
FI	Day 1	0.923412
FI	Day 1	0.919659
FI	Day 1	0.910544
FI	Day 1	0.897559
FI	Day 1	0.881513
FI	Day 1	0.862578
FI	Day 1	0.840247
FI	Day 1	0.813176
FI	Day 1	0.78157
FI	Day 1	0.764067
FI	Day 1	0.804028
FI	Day 1	0.838953
FI	Day 1	0.867804
FI	Day 1	0.889607
FI	Day 1	0.904631
FI	Day 1	0.913367
FI	Day 1	0.916825
FI	Day 1	0.916194
FI	Day 1	0.912159
FI	Day 1	0.906406
FI	Day 1	0.90142
FI	Day 1	0.89777
FI	Day 1	0.894918
FI	Day 1	0.892249
FI	Day 1	0.89042
FI	Day 1	0.890115
FI	Day 1	0.893336
FI	Day 1	0.899615
FI	Day 1	0.907621
FI	Day 1	0.91547
FI	Day 1	0.920863
FI	Day 1	0.921291
FI	Day 1	0.916415
FI	Day 1	0.907197
FI	Day 1	0.894779
FI	Day 1	0.879429
FI	Day 1	0.861221
FI	Day 1	0.839661
FI	Day 1	0.813704
FI	Day 1	0.783682
FI	Day 1	0.750968
FI	Day 1	0.793668
FI	Day 1	0.832065
FI	Day 1	0.864156
FI	Day 1	0.888644
FI	Day 1	0.905346
FI	Day 1	0.914677
FI	Day 1	0.917791
FI	Day 1	0.916244
FI	Day 1	0.911398
FI	Day 1	0.905045
FI	Day 1	0.899631
FI	Day 1	0.895412
FI	Day 1	0.891701
FI	Day 1	0.888886
FI	Day 1	0.88783
FI	Day 1	0.888907
FI	Day 1	0.893333
FI	Day 1	0.899808
FI	Day 1	0.906868
FI	Day 1	0.912838
FI	Day 1	0.916095
FI	Day 1	0.915251
FI	Day 1	0.910363
FI	Day 1	0.902476
FI	Day 1	0.892218
FI	Day 1	0.879261
FI	Day 1	0.863369
FI	Day 1	0.843754
FI	Day 1	0.819632
FI	Day 1	0.791135
FI	Day 1	0.732613
FI	Day 1	0.77958
FI	Day 1	0.822479
FI	Day 1	0.858506
FI	Day 1	0.886067
FI	Day 1	0.904745
FI	Day 1	0.915059
FI	Day 1	0.918201
FI	Day 1	0.915946
FI	Day 1	0.910256
FI	Day 1	0.903036
FI	Day 1	0.897141
FI	Day 1	0.892359
FI	Day 1	0.887849
FI	Day 1	0.884734
FI	Day 1	0.883874
FI	Day 1	0.885515
FI	Day 1	0.890412
FI	Day 1	0.896595
FI	Day 1	0.902681
FI	Day 1	0.907287
FI	Day 1	0.909396
FI	Day 1	0.908541
FI	Day 1	0.904832
FI	Day 1	0.899264
FI	Day 1	0.891745
FI	Day 1	0.881371
FI	Day 1	0.867442
FI	Day 1	0.848738
FI	Day 1	0.824732
FI	Day 1	0.795094
FI	Day 1	0.716121
FI	Day 1	0.766632
FI	Day 1	0.812763
FI	Day 1	0.851269
FI	Day 1	0.880642
FI	Day 1	0.90064
FI	Day 1	0.912083
FI	Day 1	0.915965
FI	Day 1	0.91376
FI	Day 1	0.907625
FI	Day 1	0.899548
FI	Day 1	0.893333
FI	Day 1	0.888359
FI	Day 1	0.883676
FI	Day 1	0.880675
FI	Day 1	0.880033
FI	Day 1	0.881925
FI	Day 1	0.886836
FI	Day 1	0.892344
FI	Day 1	0.897217
FI	Day 1	0.900365
FI	Day 1	0.901496
FI	Day 1	0.90093
FI	Day 1	0.898687
FI	Day 1	0.895618
FI	Day 1	0.890667
FI	Day 1	0.882199
FI	Day 1	0.868765
FI	Day 1	0.848616
FI	Day 1	0.821411
FI	Day 1	0.786493
FI	Day 1	0.708319
FI	Day 1	0.760015
FI	Day 1	0.806209
FI	Day 1	0.843742
FI	Day 1	0.871738
FI	Day 1	0.890811
FI	Day 1	0.902425
FI	Day 1	0.90725
FI	Day 1	0.90594
FI	Day 1	0.900191
FI	Day 1	0.891839
FI	Day 1	0.885943
FI	Day 1	0.881646
FI	Day 1	0.877823
FI	Day 1	0.875706
FI	Day 1	0.875634
FI	Day 1	0.877818
FI	Day 1	0.882461
FI	Day 1	0.887039
FI	Day 1	0.890599
FI	Day 1	0.892361
FI	Day 1	0.892781
FI	Day 1	0.892687
FI	Day 1	0.891802
FI	Day 1	0.890634
FI	Day 1	0.887049
FI	Day 1	0.878675
FI	Day 1	0.86328
FI	Day 1	0.838816
FI	Day 1	0.805296
FI	Day 1	0.762289
FI	Day 1	0.708363
FI	Day 1	0.758797
FI	Day 1	0.802011
FI	Day 1	0.835328
FI	Day 1	0.858944
FI	Day 1	0.874765
FI	Day 1	0.885174
FI	Day 1	0.890587
FI	Day 1	0.890622
FI	Day 1	0.885995
FI	Day 1	0.878035
FI	Day 1	0.87301
FI	Day 1	0.870122
FI	Day 1	0.86802
FI	Day 1	0.8675
FI	Day 1	0.868442
FI	Day 1	0.871109
FI	Day 1	0.875357
FI	Day 1	0.878854
FI	Day 1	0.880976
FI	Day 1	0.881394
FI	Day 1	0.881373
FI	Day 1	0.881874
FI	Day 1	0.882049
FI	Day 1	0.881767
FI	Day 1	0.877831
FI	Day 1	0.867315
FI	Day 1	0.847525
FI	Day 1	0.816706
FI	Day 1	0.775675
FI	Day 1	0.724859
FI	Day 1	0.709921
FI	Day 1	0.757609
FI	Day 1	0.796158
FI	Day 1	0.823667
FI	Day 1	0.841529
FI	Day 1	0.853004
FI	Day 1	0.86135
FI	Day 1	0.866797
FI	Day 1	0.868036
FI	Day 1	0.864691
FI	Day 1	0.857439
FI	Day 1	0.853462
FI	Day 1	0.852307
FI	Day 1	0.85224
FI	Day 1	0.853512
FI	Day 1	0.855548
FI	Day 1	0.85885
FI	Day 1	0.862973
FI	Day 1	0.865842
FI	Day 1	0.866916
FI	Day 1	0.866324
FI	Day 1	0.866144
FI	Day 1	0.867139
FI	Day 1	0.867732
FI	Day 1	0.866975
FI	Day 1	0.860844
FI	Day 1	0.846307
FI	Day 1	0.820815
FI	Day 1	0.783575
FI	Day 1	0.736569
FI	Day 1	0.681146
FI	Day 1	0.704749
FI	Day 1	0.749952
FI	Day 1	0.784275
FI	Day 1	0.806697
FI	Day 1	0.819625
FI	Day 1	0.827362
FI	Day 1	0.833754
FI	Day 1	0.838862
FI	Day 1	0.840744
FI	Day 1	0.838226
FI	Day 1	0.831388
FI	Day 1	0.828011
FI	Day 1	0.828202
FI	Day 1	0.829809
FI	Day 1	0.832512
FI	Day 1	0.835417
FI	Day 1	0.839407
FI	Day 1	0.843843
FI	Day 1	0.846773
FI	Day 1	0.847336
FI	Day 1	0.846077
FI	Day 1	0.845922
FI	Day 1	0.847271
FI	Day 1	0.847751
FI	Day 1	0.845463
FI	Day 1	0.835852
FI	Day 1	0.816332
FI	Day 1	0.785184
FI	Day 1	0.743102
FI	Day 1	0.693239
FI	Day 1	0.637406
FI	Day 1	0.68544
FI	Day 1	0.730155
FI	Day 1	0.762697
FI	Day 1	0.782784
FI	Day 1	0.793376
FI	Day 1	0.799389
FI	Day 1	0.804879
FI	Day 1	0.809681
FI	Day 1	0.811474
FI	Day 1	0.808758
FI	Day 1	0.801346
FI	Day 1	0.797587
FI	Day 1	0.798288
FI	Day 1	0.800806
FI	Day 1	0.804182
FI	Day 1	0.807453
FI	Day 1	0.812099
FI	Day 1	0.817446
FI	Day 1	0.821394
FI	Day 1	0.822322
FI	Day 1	0.821026
FI	Day 1	0.821291
FI	Day 1	0.823148
FI	Day 1	0.823441
FI	Day 1	0.819224
FI	Day 1	0.805646
FI	Day 1	0.781078
FI	Day 1	0.745257
FI	Day 1	0.700585
FI	Day 1	0.651128
FI	Day 1	0.598486
FI	Day 1	0.649457
FI	Day 1	0.695991
FI	Day 1	0.729666
FI	Day 1	0.750501
FI	Day 1	0.761513
FI	Day 1	0.767928
FI	Day 1	0.773841
FI	Day 1	0.779007
FI	Day 1	0.780985
FI	Day 1	0.778138
FI	Day 1	0.769922
FI	Day 1	0.764973
FI	Day 1	0.764849
FI	Day 1	0.766846
FI	Day 1	0.769699
FI	Day 1	0.772714
FI	Day 1	0.777917
FI	Day 1	0.784592
FI	Day 1	0.790228
FI	Day 1	0.792211
FI	Day 1	0.7914
FI	Day 1	0.792343
FI	Day 1	0.794906
FI	Day 1	0.795267
FI	Day 1	0.789352
FI	Day 1	0.772143
FI	Day 1	0.743369
FI	Day 1	0.704615
FI	Day 1	0.659879
FI	Day 1	0.613636
FI	Day 1	0.566677
FI	Day 1	0.599139
FI	Day 1	0.64881
FI	Day 1	0.685777
FI	Day 1	0.709744
FI	Day 1	0.723297
FI	Day 1	0.731753
FI	Day 1	0.73923
FI	Day 1	0.745559
FI	Day 1	0.748276
FI	Day 1	0.745572
FI	Day 1	0.73637
FI	Day 1	0.729494
FI	Day 1	0.727481
FI	Day 1	0.727743
FI	Day 1	0.72911
FI	Day 1	0.731528
FI	Day 1	0.73729
FI	Day 1	0.745651
FI	Day 1	0.75352
FI	Day 1	0.757218
FI	Day 1	0.757401
FI	Day 1	0.759184
FI	Day 1	0.762598
FI	Day 1	0.763429
FI	Day 1	0.756453
FI	Day 1	0.736396
FI	Day 1	0.704502
FI	Day 1	0.66432
FI	Day 1	0.621256
FI	Day 1	0.579768
FI	Day 1	0.539672
FI	Day 2	0.464152
FI	Day 2	0.501442
FI	Day 2	0.537824
FI	Day 2	0.574213
FI	Day 2	0.61053
FI	Day 2	0.645415
FI	Day 2	0.678418
FI	Day 2	0.709132
FI	Day 2	0.7353
FI	Day 2	0.750978
FI	Day 2	0.753724
FI	Day 2	0.747711
FI	Day 2	0.741343
FI	Day 2	0.741697
FI	Day 2	0.74887
FI	Day 2	0.759706
FI	Day 2	0.770416
FI	Day 2	0.779028
FI	Day 2	0.783749
FI	Day 2	0.78524
FI	Day 2	0.785052
FI	Day 2	0.785663
FI	Day 2	0.782428
FI	Day 2	0.773818
FI	Day 2	0.758804
FI	Day 2	0.738665
FI	Day 2	0.714177
FI	Day 2	0.685089
FI	Day 2	0.650703
FI	Day 2	0.607937
FI	Day 2	0.558596
FI	Day 2	0.528299
FI	Day 2	0.568621
FI	Day 2	0.606033
FI	Day 2	0.641387
FI	Day 2	0.674481
FI	Day 2	0.704432
FI	Day 2	0.731478
FI	Day 2	0.756122
FI	Day 2	0.777283
FI	Day 2	0.790148
FI	Day 2	0.792299
FI	Day 2	0.786502
FI	Day 2	0.779494
FI	Day 2	0.777898
FI	Day 2	0.7823
FI	Day 2	0.790761
FI	Day 2	0.799972
FI	Day 2	0.808093
FI	Day 2	0.813324
FI	Day 2	0.816162
FI	Day 2	0.817645
FI	Day 2	0.820146
FI	Day 2	0.819226
FI	Day 2	0.812499
FI	Day 2	0.798574
FI	Day 2	0.778343
FI	Day 2	0.753313
FI	Day 2	0.724259
FI	Day 2	0.691204
FI	Day 2	0.651079
FI	Day 2	0.60486
FI	Day 2	0.591982
FI	Day 2	0.6345
FI	Day 2	0.672074
FI	Day 2	0.705611
FI	Day 2	0.735005
FI	Day 2	0.759972
FI	Day 2	0.781279
FI	Day 2	0.79998
FI	Day 2	0.815781
FI	Day 2	0.825069
FI	Day 2	0.82589
FI	Day 2	0.820023
FI	Day 2	0.812691
FI	Day 2	0.809794
FI	Day 2	0.812238
FI	Day 2	0.81901
FI	Day 2	0.827015
FI	Day 2	0.834334
FI	Day 2	0.83938
FI	Day 2	0.842692
FI	Day 2	0.84519
FI	Day 2	0.849153
FI	Day 2	0.850595
FI	Day 2	0.84614
FI	Day 2	0.833816
FI	Day 2	0.813864
FI	Day 2	0.788234
FI	Day 2	0.758817
FI	Day 2	0.726654
FI	Day 2	0.689506
FI	Day 2	0.647546
FI	Day 2	0.649003
FI	Day 2	0.693222
FI	Day 2	0.730738
FI	Day 2	0.762554
FI	Day 2	0.788822
FI	Day 2	0.809706
FI	Day 2	0.826143
FI	Day 2	0.839355
FI	Day 2	0.84951
FI	Day 2	0.854312
FI	Day 2	0.852792
FI	Day 2	0.846388
FI	Day 2	0.83907
FI	Day 2	0.835677
FI	Day 2	0.837092
FI	Day 2	0.842718
FI	Day 2	0.849507
FI	Day 2	0.855518
FI	Day 2	0.8596
FI	Day 2	0.862546
FI	Day 2	0.865494
FI	Day 2	0.8706
FI	Day 2	0.874273
FI	Day 2	0.872449
FI	Day 2	0.862464
FI	Day 2	0.843681
FI	Day 2	0.817947
FI	Day 2	0.7879
FI	Day 2	0.755731
FI	Day 2	0.720435
FI	Day 2	0.682062
FI	Day 2	0.691807
FI	Day 2	0.737309
FI	Day 2	0.775031
FI	Day 2	0.806034
FI	Day 2	0.830674
FI	Day 2	0.849251
FI	Day 2	0.862492
FI	Day 2	0.87149
FI	Day 2	0.876712
FI	Day 2	0.877144
FI	Day 2	0.873091
FI	Day 2	0.866154
FI	Day 2	0.859299
FI	Day 2	0.856138
FI	Day 2	0.857311
FI	Day 2	0.862164
FI	Day 2	0.867555
FI	Day 2	0.871656
FI	Day 2	0.873908
FI	Day 2	0.875476
FI	Day 2	0.877982
FI	Day 2	0.883542
FI	Day 2	0.889007
FI	Day 2	0.889953
FI	Day 2	0.883058
FI	Day 2	0.866703
FI	Day 2	0.842104
FI	Day 2	0.812087
FI	Day 2	0.779666
FI	Day 2	0.745217
FI	Day 2	0.709189
FI	Day 2	0.718343
FI	Day 2	0.76402
FI	Day 2	0.801732
FI	Day 2	0.832412
FI	Day 2	0.856565
FI	Day 2	0.874404
FI	Day 2	0.886252
FI	Day 2	0.892871
FI	Day 2	0.894823
FI	Day 2	0.892086
FI	Day 2	0.886168
FI	Day 2	0.879086
FI	Day 2	0.873175
FI	Day 2	0.870837
FI	Day 2	0.872329
FI	Day 2	0.876641
FI	Day 2	0.880558
FI	Day 2	0.882463
FI	Day 2	0.882392
FI	Day 2	0.88195
FI	Day 2	0.883323
FI	Day 2	0.888676
FI	Day 2	0.895295
FI	Day 2	0.898821
FI	Day 2	0.89547
FI	Day 2	0.882764
FI	Day 2	0.860988
FI	Day 2	0.832497
FI	Day 2	0.800503
FI	Day 2	0.766524
FI	Day 2	0.731462
FI	Day 2	0.731341
FI	Day 2	0.77612
FI	Day 2	0.81348
FI	Day 2	0.843945
FI	Day 2	0.868183
FI	Day 2	0.88622
FI	Day 2	0.897998
FI	Day 2	0.903927
FI	Day 2	0.904568
FI	Day 2	0.90047
FI	Day 2	0.893989
FI	Day 2	0.887516
FI	Day 2	0.882895
FI	Day 2	0.881408
FI	Day 2	0.882999
FI	Day 2	0.886382
FI	Day 2	0.888547
FI	Day 2	0.888277
FI	Day 2	0.886052
FI	Day 2	0.883661
FI	Day 2	0.883623
FI	Day 2	0.888215
FI	Day 2	0.895157
FI	Day 2	0.900491
FI	Day 2	0.900235
FI	Day 2	0.891323
FI	Day 2	0.873048
FI	Day 2	0.846911
FI	Day 2	0.81566
FI	Day 2	0.781352
FI	Day 2	0.745208
FI	Day 2	0.736764
FI	Day 2	0.780114
FI	Day 2	0.816903
FI	Day 2	0.847076
FI	Day 2	0.871414
FI	Day 2	0.889848
FI	Day 2	0.902088
FI	Day 2	0.908326
FI	Day 2	0.909078
FI	Day 2	0.905068
FI	Day 2	0.89902
FI	Day 2	0.893532
FI	Day 2	0.890052
FI	Day 2	0.888968
FI	Day 2	0.890085
FI	Day 2	0.892123
FI	Day 2	0.892602
FI	Day 2	0.890801
FI	Day 2	0.887393
FI	Day 2	0.883937
FI	Day 2	0.882939
FI	Day 2	0.886745
FI	Day 2	0.893451
FI	Day 2	0.89967
FI	Day 2	0.901497
FI	Day 2	0.895615
FI	Day 2	0.880485
FI	Day 2	0.856546
FI	Day 2	0.825574
FI	Day 2	0.789472
FI	Day 2	0.749585
FI	Day 2	0.740356
FI	Day 2	0.783127
FI	Day 2	0.820197
FI	Day 2	0.850761
FI	Day 2	0.875401
FI	Day 2	0.89389
FI	Day 2	0.905929
FI	Day 2	0.91188
FI	Day 2	0.91258
FI	Day 2	0.908925
FI	Day 2	0.903567
FI	Day 2	0.898927
FI	Day 2	0.895992
FI	Day 2	0.894552
FI	Day 2	0.894531
FI	Day 2	0.894984
FI	Day 2	0.894198
FI	Day 2	0.891932
FI	Day 2	0.888817
FI	Day 2	0.885896
FI	Day 2	0.885239
FI	Day 2	0.888934
FI	Day 2	0.895203
FI	Day 2	0.901098
FI	Day 2	0.903082
FI	Day 2	0.898082
FI	Day 2	0.884214
FI	Day 2	0.861018
FI	Day 2	0.829107
FI	Day 2	0.789745
FI	Day 2	0.744254
FI	Day 2	0.749626
FI	Day 2	0.792064
FI	Day 2	0.829292
FI	Day 2	0.859923
FI	Day 2	0.884064
FI	Day 2	0.901385
FI	Day 2	0.911814
FI	Day 2	0.916326
FI	Day 2	0.916345
FI	Day 2	0.912928
FI	Day 2	0.908248
FI	Day 2	0.904108
FI	Day 2	0.901001
FI	Day 2	0.898519
FI	Day 2	0.896782
FI	Day 2	0.895398
FI	Day 2	0.893601
FI	Day 2	0.891616
FI	Day 2	0.890112
FI	Day 2	0.889421
FI	Day 2	0.89076
FI	Day 2	0.895395
FI	Day 2	0.901343
FI	Day 2	0.905853
FI	Day 2	0.906058
FI	Day 2	0.899624
FI	Day 2	0.884954
FI	Day 2	0.86108
FI	Day 2	0.827542
FI	Day 2	0.784858
FI	Day 2	0.734065
FI	Day 2	0.763103
FI	Day 2	0.804998
FI	Day 2	0.841741
FI	Day 2	0.871697
FI	Day 2	0.89443
FI	Day 2	0.90956
FI	Day 2	0.917463
FI	Day 2	0.919883
FI	Day 2	0.918876
FI	Day 2	0.915611
FI	Day 2	0.911622
FI	Day 2	0.90799
FI	Day 2	0.904763
FI	Day 2	0.901445
FI	Day 2	0.898055
FI	Day 2	0.894779
FI	Day 2	0.891974
FI	Day 2	0.890479
FI	Day 2	0.891231
FI	Day 2	0.893741
FI	Day 2	0.898089
FI	Day 2	0.904181
FI	Day 2	0.909546
FI	Day 2	0.911575
FI	Day 2	0.908415
FI	Day 2	0.898964
FI	Day 2	0.882533
FI	Day 2	0.858073
FI	Day 2	0.824304
FI	Day 2	0.780926
FI	Day 2	0.728192
FI	Day 2	0.778195
FI	Day 2	0.818706
FI	Day 2	0.853708
FI	Day 2	0.881744
FI	Day 2	0.902105
FI	Day 2	0.914542
FI	Day 2	0.919924
FI	Day 2	0.920594
FI	Day 2	0.918906
FI	Day 2	0.916021
FI	Day 2	0.912916
FI	Day 2	0.910109
FI	Day 2	0.907311
FI	Day 2	0.903837
FI	Day 2	0.899239
FI	Day 2	0.894154
FI	Day 2	0.890181
FI	Day 2	0.888961
FI	Day 2	0.891923
FI	Day 2	0.897701
FI	Day 2	0.905211
FI	Day 2	0.91266
FI	Day 2	0.916974
FI	Day 2	0.915764
FI	Day 2	0.908473
FI	Day 2	0.895458
FI	Day 2	0.877282
FI	Day 2	0.853088
FI	Day 2	0.821065
FI	Day 2	0.780214
FI	Day 2	0.729666
FI	Day 2	0.78783
FI	Day 2	0.826436
FI	Day 2	0.858886
FI	Day 2	0.884236
FI	Day 2	0.901984
FI	Day 2	0.912268
FI	Day 2	0.916352
FI	Day 2	0.916692
FI	Day 2	0.91532
FI	Day 2	0.913132
FI	Day 2	0.910798
FI	Day 2	0.908829
FI	Day 2	0.906904
FI	Day 2	0.904109
FI	Day 2	0.899122
FI	Day 2	0.892863
FI	Day 2	0.887942
FI	Day 2	0.886832
FI	Day 2	0.891598
FI	Day 2	0.900149
FI	Day 2	0.910362
FI	Day 2	0.918702
FI	Day 2	0.921444
FI	Day 2	0.916671
FI	Day 2	0.9053
FI	Day 2	0.889149
FI	Day 2	0.870052
FI	Day 2	0.847411
FI	Day 2	0.819163
FI	Day 2	0.783648
FI	Day 2	0.738777
FI	Day 2	0.788843
FI	Day 2	0.826173
FI	Day 2	0.856434
FI	Day 2	0.879344
FI	Day 2	0.894973
FI	Day 2	0.904037
FI	Day 2	0.908124
FI	Day 2	0.909386
FI	Day 2	0.909117
FI	Day 2	0.907744
FI	Day 2	0.905975
FI	Day 2	0.904766
FI	Day 2	0.903954
FI	Day 2	0.902332
FI	Day 2	0.897587
FI	Day 2	0.890818
FI	Day 2	0.885238
FI	Day 2	0.884065
FI	Day 2	0.889877
FI	Day 2	0.900159
FI	Day 2	0.912079
FI	Day 2	0.920664
FI	Day 2	0.921689
FI	Day 2	0.913867
FI	Day 2	0.899454
FI	Day 2	0.881373
FI	Day 2	0.862322
FI	Day 2	0.841869
FI	Day 2	0.817887
FI	Day 2	0.788232
FI	Day 2	0.749816
FI	Day 2	0.781266
FI	Day 2	0.818546
FI	Day 2	0.847618
FI	Day 2	0.868911
FI	Day 2	0.883099
FI	Day 2	0.891624
FI	Day 2	0.896365
FI	Day 2	0.899061
FI	Day 2	0.900122
FI	Day 2	0.899429
FI	Day 2	0.897928
FI	Day 2	0.897189
FI	Day 2	0.897227
FI	Day 2	0.896758
FI	Day 2	0.892617
FI	Day 2	0.886103
FI	Day 2	0.880444
FI	Day 2	0.879156
FI	Day 2	0.885103
FI	Day 2	0.895716
FI	Day 2	0.907965
FI	Day 2	0.916231
FI	Day 2	0.916114
FI	Day 2	0.906895
FI	Day 2	0.891611
FI	Day 2	0.873604
FI	Day 2	0.855771
FI	Day 2	0.837677
FI	Day 2	0.817172
FI	Day 2	0.79188
FI	Day 2	0.757954
FI	Day 2	0.767647
FI	Day 2	0.805924
FI	Day 2	0.834837
FI	Day 2	0.855396
FI	Day 2	0.86865
FI	Day 2	0.876764
FI	Day 2	0.88191
FI	Day 2	0.885586
FI	Day 2	0.887495
FI	Day 2	0.887141
FI	Day 2	0.885802
FI	Day 2	0.885517
FI	Day 2	0.886237
FI	Day 2	0.886756
FI	Day 2	0.883229
FI	Day 2	0.877215
FI	Day 2	0.871504
FI	Day 2	0.869634
FI	Day 2	0.874666
FI	Day 2	0.884434
FI	Day 2	0.896212
FI	Day 2	0.904452
FI	Day 2	0.904589
FI	Day 2	0.89612
FI	Day 2	0.882251
FI	Day 2	0.866184
FI	Day 2	0.850453
FI	Day 2	0.834403
FI	Day 2	0.815696
FI	Day 2	0.791807
FI	Day 2	0.758647
FI	Day 2	0.750781
FI	Day 2	0.790275
FI	Day 2	0.819442
FI	Day 2	0.839782
FI	Day 2	0.852328
FI	Day 2	0.85981
FI	Day 2	0.86469
FI	Day 2	0.868463
FI	Day 2	0.870411
FI	Day 2	0.869942
FI	Day 2	0.868755
FI	Day 2	0.869081
FI	Day 2	0.870402
FI	Day 2	0.871687
FI	Day 2	0.868571
FI	Day 2	0.862852
FI	Day 2	0.856718
FI	Day 2	0.853515
FI	Day 2	0.856533
FI	Day 2	0.864304
FI	Day 2	0.874793
FI	Day 2	0.883274
FI	Day 2	0.885079
FI	Day 2	0.879619
FI	Day 2	0.869525
FI	Day 2	0.857129
FI	Day 2	0.843913
FI	Day 2	0.828668
FI	Day 2	0.808718
FI	Day 2	0.781724
FI	Day 2	0.744008
FI	Day 2	0.731232
FI	Day 2	0.7716
FI	Day 2	0.801103
FI	Day 2	0.821602
FI	Day 2	0.833695
FI	Day 2	0.840355
FI	Day 2	0.844272
FI	Day 2	0.847176
FI	Day 2	0.848214
FI	Day 2	0.847046
FI	Day 2	0.845828
FI	Day 2	0.84687
FI	Day 2	0.848877
FI	Day 2	0.850875
FI	Day 2	0.848056
FI	Day 2	0.842375
FI	Day 2	0.8355
FI	Day 2	0.830584
FI	Day 2	0.83124
FI	Day 2	0.836715
FI	Day 2	0.845674
FI	Day 2	0.854618
FI	Day 2	0.858769
FI	Day 2	0.857445
FI	Day 2	0.852272
FI	Day 2	0.84409
FI	Day 2	0.832659
FI	Day 2	0.81587
FI	Day 2	0.790778
FI	Day 2	0.75602
FI	Day 2	0.709495
FI	Day 2	0.709856
FI	Day 2	0.750004
FI	Day 2	0.779147
FI	Day 2	0.799449
FI	Day 2	0.810942
FI	Day 2	0.816487
FI	Day 2	0.818912
FI	Day 2	0.820363
FI	Day 2	0.819985
FI	Day 2	0.817865
FI	Day 2	0.816507
FI	Day 2	0.818278
FI	Day 2	0.821019
FI	Day 2	0.823797
FI	Day 2	0.82138
FI	Day 2	0.8157
FI	Day 2	0.80797
FI	Day 2	0.801214
FI	Day 2	0.799456
FI	Day 2	0.802596
FI	Day 2	0.809883
FI	Day 2	0.819227
FI	Day 2	0.825774
FI	Day 2	0.8289
FI	Day 2	0.828919
FI	Day 2	0.82452
FI	Day 2	0.813109
FI	Day 2	0.791597
FI	Day 2	0.757569
FI	Day 2	0.712005
FI	Day 2	0.655579
FI	Day 2	0.686782
FI	Day 2	0.72575
FI	Day 2	0.753766
FI	Day 2	0.773265
FI	Day 2	0.783726
FI	Day 2	0.787681
FI	Day 2	0.788116
FI	Day 2	0.787744
FI	Day 2	0.785735
FI	Day 2	0.782628
FI	Day 2	0.781042
FI	Day 2	0.783501
FI	Day 2	0.78713
FI	Day 2	0.791041
FI	Day 2	0.789505
FI	Day 2	0.784106
FI	Day 2	0.775617
FI	Day 2	0.767004
FI	Day 2	0.762772
FI	Day 2	0.763408
FI	Day 2	0.768647
FI	Day 2	0.777988
FI	Day 2	0.786477
FI	Day 2	0.793684
FI	Day 2	0.798308
FI	Day 2	0.796154
FI	Day 2	0.781989
FI	Day 2	0.752386
FI	Day 2	0.707095
FI	Day 2	0.65072
FI	Day 2	0.586831
FI	Day 2	0.661088
FI	Day 2	0.698039
FI	Day 2	0.724276
FI	Day 2	0.742343
FI	Day 2	0.751395
FI	Day 2	0.753511
FI	Day 2	0.75178
FI	Day 2	0.749398
FI	Day 2	0.745473
FI	Day 2	0.740998
FI	Day 2	0.738637
FI	Day 2	0.74143
FI	Day 2	0.746222
FI	Day 2	0.752155
FI	Day 2	0.752799
FI	Day 2	0.748778
FI	Day 2	0.740371
FI	Day 2	0.730588
FI	Day 2	0.724597
FI	Day 2	0.723389
FI	Day 2	0.72698
FI	Day 2	0.73612
FI	Day 2	0.745573
FI	Day 2	0.755144
FI	Day 2	0.761896
FI	Day 2	0.758573
FI	Day 2	0.738038
FI	Day 2	0.698177
FI	Day 2	0.642395
FI	Day 2	0.578792
FI	Day 2	0.512532
FI	Day 3	0.514029
FI	Day 3	0.570921
FI	Day 3	0.621201
FI	Day 3	0.661793
FI	Day 3	0.694494
FI	Day 3	0.721347
FI	Day 3	0.744396
FI	Day 3	0.763505
FI	Day 3	0.776107
FI	Day 3	0.779479
FI	Day 3	0.774302
FI	Day 3	0.767259
FI	Day 3	0.76218
FI	Day 3	0.762206
FI	Day 3	0.766008
FI	Day 3	0.76944
FI	Day 3	0.767355
FI	Day 3	0.757484
FI	Day 3	0.742219
FI	Day 3	0.726541
FI	Day 3	0.714655
FI	Day 3	0.708854
FI	Day 3	0.707554
FI	Day 3	0.7097
FI	Day 3	0.712282
FI	Day 3	0.713183
FI	Day 3	0.711603
FI	Day 3	0.70606
FI	Day 3	0.692883
FI	Day 3	0.671302
FI	Day 3	0.64066
FI	Day 3	0.552303
FI	Day 3	0.608073
FI	Day 3	0.656676
FI	Day 3	0.695723
FI	Day 3	0.726349
FI	Day 3	0.751231
FI	Day 3	0.772818
FI	Day 3	0.79188
FI	Day 3	0.806535
FI	Day 3	0.813784
FI	Day 3	0.812837
FI	Day 3	0.808486
FI	Day 3	0.803792
FI	Day 3	0.801764
FI	Day 3	0.802206
FI	Day 3	0.802342
FI	Day 3	0.799096
FI	Day 3	0.791333
FI	Day 3	0.781204
FI	Day 3	0.772079
FI	Day 3	0.764998
FI	Day 3	0.76061
FI	Day 3	0.757395
FI	Day 3	0.755497
FI	Day 3	0.753519
FI	Day 3	0.750531
FI	Day 3	0.745978
FI	Day 3	0.738536
FI	Day 3	0.724526
FI	Day 3	0.702889
FI	Day 3	0.673116
FI	Day 3	0.58921
FI	Day 3	0.64323
FI	Day 3	0.689276
FI	Day 3	0.725713
FI	Day 3	0.753213
FI	Day 3	0.774994
FI	Day 3	0.794016
FI	Day 3	0.811899
FI	Day 3	0.827533
FI	Day 3	0.837969
FI	Day 3	0.841227
FI	Day 3	0.840169
FI	Day 3	0.836832
FI	Day 3	0.833933
FI	Day 3	0.832406
FI	Day 3	0.83045
FI	Day 3	0.826909
FI	Day 3	0.821434
FI	Day 3	0.81582
FI	Day 3	0.812056
FI	Day 3	0.808893
FI	Day 3	0.805663
FI	Day 3	0.800912
FI	Day 3	0.7957
FI	Day 3	0.789995
FI	Day 3	0.783783
FI	Day 3	0.776582
FI	Day 3	0.767207
FI	Day 3	0.752151
FI	Day 3	0.730202
FI	Day 3	0.701218
FI	Day 3	0.62432
FI	Day 3	0.676262
FI	Day 3	0.719504
FI	Day 3	0.752969
FI	Day 3	0.777036
FI	Day 3	0.79552
FI	Day 3	0.811781
FI	Day 3	0.828169
FI	Day 3	0.844262
FI	Day 3	0.857249
FI	Day 3	0.86412
FI	Day 3	0.865847
FI	Day 3	0.863546
FI	Day 3	0.859921
FI	Day 3	0.857066
FI	Day 3	0.854039
FI	Day 3	0.851123
FI	Day 3	0.848199
FI	Day 3	0.84646
FI	Day 3	0.846608
FI	Day 3	0.846022
FI	Day 3	0.843341
FI	Day 3	0.837367
FI	Day 3	0.829739
FI	Day 3	0.821416
FI	Day 3	0.812873
FI	Day 3	0.803588
FI	Day 3	0.792468
FI	Day 3	0.776342
FI	Day 3	0.753985
FI	Day 3	0.725609
FI	Day 3	0.65901
FI	Day 3	0.708391
FI	Day 3	0.748399
FI	Day 3	0.778266
FI	Day 3	0.798447
FI	Day 3	0.813208
FI	Day 3	0.826224
FI	Day 3	0.840378
FI	Day 3	0.855839
FI	Day 3	0.870029
FI	Day 3	0.87924
FI	Day 3	0.882905
FI	Day 3	0.881462
FI	Day 3	0.87786
FI	Day 3	0.874945
FI	Day 3	0.872368
FI	Day 3	0.871123
FI	Day 3	0.870818
FI	Day 3	0.872049
FI	Day 3	0.874468
FI	Day 3	0.875174
FI	Day 3	0.872808
FI	Day 3	0.866543
FI	Day 3	0.85807
FI	Day 3	0.848648
FI	Day 3	0.838779
FI	Day 3	0.827863
FI	Day 3	0.81497
FI	Day 3	0.79752
FI	Day 3	0.774442
FI	Day 3	0.746289
FI	Day 3	0.694453
FI	Day 3	0.740599
FI	Day 3	0.776885
FI	Day 3	0.802855
FI	Day 3	0.819244
FI	Day 3	0.830458
FI	Day 3	0.840278
FI	Day 3	0.851846
FI	Day 3	0.8657
FI	Day 3	0.879531
FI	Day 3	0.889305
FI	Day 3	0.893474
FI	Day 3	0.892254
FI	Day 3	0.888951
FI	Day 3	0.886786
FI	Day 3	0.885716
FI	Day 3	0.886682
FI	Day 3	0.888795
FI	Day 3	0.89197
FI	Day 3	0.895306
FI	Day 3	0.896467
FI	Day 3	0.894578
FI	Day 3	0.88912
FI	Day 3	0.881295
FI	Day 3	0.872062
FI	Day 3	0.861608
FI	Day 3	0.849273
FI	Day 3	0.834436
FI	Day 3	0.815231
FI	Day 3	0.790869
FI	Day 3	0.762134
FI	Day 3	0.728826
FI	Day 3	0.771143
FI	Day 3	0.803924
FI	Day 3	0.82663
FI	Day 3	0.840369
FI	Day 3	0.849146
FI	Day 3	0.856513
FI	Day 3	0.86558
FI	Day 3	0.877036
FI	Day 3	0.888869
FI	Day 3	0.897159
FI	Day 3	0.900053
FI	Day 3	0.898112
FI	Day 3	0.895025
FI	Day 3	0.893981
FI	Day 3	0.894819
FI	Day 3	0.897712
FI	Day 3	0.901362
FI	Day 3	0.905158
FI	Day 3	0.908314
FI	Day 3	0.909594
FI	Day 3	0.90894
FI	Day 3	0.905899
FI	Day 3	0.90057
FI	Day 3	0.892965
FI	Day 3	0.882622
FI	Day 3	0.868906
FI	Day 3	0.851734
FI	Day 3	0.830047
FI	Day 3	0.803496
FI	Day 3	0.772974
FI	Day 3	0.761577
FI	Day 3	0.800403
FI	Day 3	0.830744
FI	Day 3	0.851596
FI	Day 3	0.864316
FI	Day 3	0.871958
FI	Day 3	0.877503
FI	Day 3	0.883897
FI	Day 3	0.891987
FI	Day 3	0.900261
FI	Day 3	0.905383
FI	Day 3	0.905711
FI	Day 3	0.902396
FI	Day 3	0.899258
FI	Day 3	0.899076
FI	Day 3	0.901325
FI	Day 3	0.904974
FI	Day 3	0.908594
FI	Day 3	0.911218
FI	Day 3	0.912916
FI	Day 3	0.913855
FI	Day 3	0.914972
FI	Day 3	0.915749
FI	Day 3	0.91469
FI	Day 3	0.910268
FI	Day 3	0.900923
FI	Day 3	0.886054
FI	Day 3	0.866304
FI	Day 3	0.841438
FI	Day 3	0.811847
FI	Day 3	0.778399
FI	Day 3	0.787239
FI	Day 3	0.823543
FI	Day 3	0.852736
FI	Day 3	0.873317
FI	Day 3	0.886633
FI	Day 3	0.894627
FI	Day 3	0.899483
FI	Day 3	0.903812
FI	Day 3	0.908526
FI	Day 3	0.912771
FI	Day 3	0.914222
FI	Day 3	0.911878
FI	Day 3	0.907326
FI	Day 3	0.904035
FI	Day 3	0.903996
FI	Day 3	0.90639
FI	Day 3	0.909265
FI	Day 3	0.91142
FI	Day 3	0.91163
FI	Day 3	0.911217
FI	Day 3	0.911476
FI	Day 3	0.914322
FI	Day 3	0.919099
FI	Day 3	0.922694
FI	Day 3	0.921856
FI	Day 3	0.913773
FI	Day 3	0.897888
FI	Day 3	0.875643
FI	Day 3	0.847447
FI	Day 3	0.81461
FI	Day 3	0.777897
FI	Day 3	0.802611
FI	Day 3	0.837999
FI	Day 3	0.867331
FI	Day 3	0.889009
FI	Day 3	0.903848
FI	Day 3	0.912879
FI	Day 3	0.917504
FI	Day 3	0.920052
FI	Day 3	0.921605
FI	Day 3	0.922208
FI	Day 3	0.920757
FI	Day 3	0.917001
FI	Day 3	0.912319
FI	Day 3	0.909165
FI	Day 3	0.908528
FI	Day 3	0.909818
FI	Day 3	0.911015
FI	Day 3	0.911342
FI	Day 3	0.909236
FI	Day 3	0.907116
FI	Day 3	0.90691
FI	Day 3	0.911227
FI	Day 3	0.919139
FI	Day 3	0.926231
FI	Day 3	0.927866
FI	Day 3	0.920362
FI	Day 3	0.903365
FI	Day 3	0.878983
FI	Day 3	0.848002
FI	Day 3	0.812619
FI	Day 3	0.773625
FI	Day 3	0.802786
FI	Day 3	0.839152
FI	Day 3	0.870081
FI	Day 3	0.893932
FI	Day 3	0.91088
FI	Day 3	0.921564
FI	Day 3	0.926841
FI	Day 3	0.928765
FI	Day 3	0.928447
FI	Day 3	0.926723
FI	Day 3	0.923541
FI	Day 3	0.919519
FI	Day 3	0.915525
FI	Day 3	0.912659
FI	Day 3	0.910991
FI	Day 3	0.910749
FI	Day 3	0.910583
FI	Day 3	0.910012
FI	Day 3	0.906892
FI	Day 3	0.904055
FI	Day 3	0.903537
FI	Day 3	0.908334
FI	Day 3	0.917254
FI	Day 3	0.925331
FI	Day 3	0.927321
FI	Day 3	0.919343
FI	Day 3	0.901342
FI	Day 3	0.875688
FI	Day 3	0.843159
FI	Day 3	0.806634
FI	Day 3	0.767013
FI	Day 3	0.788273
FI	Day 3	0.826367
FI	Day 3	0.85945
FI	Day 3	0.885891
FI	Day 3	0.905231
FI	Day 3	0.918092
FI	Day 3	0.925132
FI	Day 3	0.928062
FI	Day 3	0.927859
FI	Day 3	0.925887
FI	Day 3	0.922646
FI	Day 3	0.919399
FI	Day 3	0.916374
FI	Day 3	0.913472
FI	Day 3	0.910463
FI	Day 3	0.908989
FI	Day 3	0.908706
FI	Day 3	0.909031
FI	Day 3	0.906919
FI	Day 3	0.904632
FI	Day 3	0.904022
FI	Day 3	0.908167
FI	Day 3	0.915758
FI	Day 3	0.922122
FI	Day 3	0.922311
FI	Day 3	0.913044
FI	Day 3	0.894659
FI	Day 3	0.869366
FI	Day 3	0.837607
FI	Day 3	0.80248
FI	Day 3	0.764928
FI	Day 3	0.763337
FI	Day 3	0.803119
FI	Day 3	0.838201
FI	Day 3	0.866924
FI	Day 3	0.888494
FI	Day 3	0.903699
FI	Day 3	0.91327
FI	Day 3	0.91861
FI	Day 3	0.920411
FI	Day 3	0.920067
FI	Day 3	0.917922
FI	Day 3	0.915562
FI	Day 3	0.913038
FI	Day 3	0.909722
FI	Day 3	0.905782
FI	Day 3	0.904129
FI	Day 3	0.905145
FI	Day 3	0.907698
FI	Day 3	0.907995
FI	Day 3	0.907079
FI	Day 3	0.906582
FI	Day 3	0.909365
FI	Day 3	0.914178
FI	Day 3	0.917218
FI	Day 3	0.914373
FI	Day 3	0.903348
FI	Day 3	0.884828
FI	Day 3	0.860667
FI	Day 3	0.830877
FI	Day 3	0.79845
FI	Day 3	0.764208
FI	Day 3	0.735565
FI	Day 3	0.776214
FI	Day 3	0.812663
FI	Day 3	0.842996
FI	Day 3	0.866352
FI	Day 3	0.883686
FI	Day 3	0.895775
FI	Day 3	0.903848
FI	Day 3	0.908384
FI	Day 3	0.910496
FI	Day 3	0.909884
FI	Day 3	0.908126
FI	Day 3	0.905668
FI	Day 3	0.902015
FI	Day 3	0.898049
FI	Day 3	0.897269
FI	Day 3	0.900296
FI	Day 3	0.905382
FI	Day 3	0.908401
FI	Day 3	0.908943
FI	Day 3	0.908616
FI	Day 3	0.909847
FI	Day 3	0.911566
FI	Day 3	0.910981
FI	Day 3	0.904893
FI	Day 3	0.892001
FI	Day 3	0.873311
FI	Day 3	0.850487
FI	Day 3	0.82322
FI	Day 3	0.7941
FI	Day 3	0.763645
FI	Day 3	0.707844
FI	Day 3	0.748903
FI	Day 3	0.78648
FI	Day 3	0.818102
FI	Day 3	0.842878
FI	Day 3	0.861875
FI	Day 3	0.875786
FI	Day 3	0.885872
FI	Day 3	0.892666
FI	Day 3	0.896895
FI	Day 3	0.897493
FI	Day 3	0.895919
FI	Day 3	0.893392
FI	Day 3	0.889944
FI	Day 3	0.887059
FI	Day 3	0.888009
FI	Day 3	0.893067
FI	Day 3	0.90003
FI	Day 3	0.905014
FI	Day 3	0.906505
FI	Day 3	0.906514
FI	Day 3	0.906941
FI	Day 3	0.90675
FI	Day 3	0.903715
FI	Day 3	0.895149
FI	Day 3	0.880457
FI	Day 3	0.860957
FI	Day 3	0.83855
FI	Day 3	0.812957
FI	Day 3	0.786265
FI	Day 3	0.758676
FI	Day 3	0.679452
FI	Day 3	0.721717
FI	Day 3	0.761197
FI	Day 3	0.79455
FI	Day 3	0.820578
FI	Day 3	0.840475
FI	Day 3	0.854708
FI	Day 3	0.865024
FI	Day 3	0.872473
FI	Day 3	0.877608
FI	Day 3	0.878748
FI	Day 3	0.87727
FI	Day 3	0.875195
FI	Day 3	0.872942
FI	Day 3	0.872129
FI	Day 3	0.875168
FI	Day 3	0.881513
FI	Day 3	0.889049
FI	Day 3	0.894691
FI	Day 3	0.896534
FI	Day 3	0.897254
FI	Day 3	0.898013
FI	Day 3	0.897252
FI	Day 3	0.892688
FI	Day 3	0.881889
FI	Day 3	0.864916
FI	Day 3	0.843644
FI	Day 3	0.820617
FI	Day 3	0.795877
FI	Day 3	0.770803
FI	Day 3	0.745326
FI	Day 3	0.645405
FI	Day 3	0.690248
FI	Day 3	0.732845
FI	Day 3	0.768765
FI	Day 3	0.796242
FI	Day 3	0.816598
FI	Day 3	0.830136
FI	Day 3	0.839445
FI	Day 3	0.846409
FI	Day 3	0.85155
FI	Day 3	0.8527
FI	Day 3	0.851381
FI	Day 3	0.850361
FI	Day 3	0.85012
FI	Day 3	0.852158
FI	Day 3	0.857387
FI	Day 3	0.864248
FI	Day 3	0.871128
FI	Day 3	0.876135
FI	Day 3	0.877853
FI	Day 3	0.879783
FI	Day 3	0.882248
FI	Day 3	0.882513
FI	Day 3	0.877627
FI	Day 3	0.865157
FI	Day 3	0.845727
FI	Day 3	0.821953
FI	Day 3	0.797226
FI	Day 3	0.772181
FI	Day 3	0.747405
FI	Day 3	0.722855
FI	Day 3	0.604636
FI	Day 3	0.652668
FI	Day 3	0.699034
FI	Day 3	0.738129
FI	Day 3	0.767299
FI	Day 3	0.787861
FI	Day 3	0.800068
FI	Day 3	0.80763
FI	Day 3	0.813485
FI	Day 3	0.818252
FI	Day 3	0.819344
FI	Day 3	0.818606
FI	Day 3	0.819329
FI	Day 3	0.821703
FI	Day 3	0.826921
FI	Day 3	0.834131
FI	Day 3	0.840567
FI	Day 3	0.84549
FI	Day 3	0.848375
FI	Day 3	0.849183
FI	Day 3	0.85243
FI	Day 3	0.8577
FI	Day 3	0.860467
FI	Day 3	0.856568
FI	Day 3	0.843266
FI	Day 3	0.821615
FI	Day 3	0.795127
FI	Day 3	0.76815
FI	Day 3	0.742106
FI	Day 3	0.716795
FI	Day 3	0.692465
FI	Day 3	0.557228
FI	Day 3	0.608164
FI	Day 3	0.658216
FI	Day 3	0.700646
FI	Day 3	0.731636
FI	Day 3	0.752162
FI	Day 3	0.7626
FI	Day 3	0.767971
FI	Day 3	0.772527
FI	Day 3	0.777181
FI	Day 3	0.778919
FI	Day 3	0.779905
FI	Day 3	0.783437
FI	Day 3	0.78905
FI	Day 3	0.79746
FI	Day 3	0.806161
FI	Day 3	0.811351
FI	Day 3	0.813343
FI	Day 3	0.813115
FI	Day 3	0.812426
FI	Day 3	0.816823
FI	Day 3	0.825345
FI	Day 3	0.831441
FI	Day 3	0.829521
FI	Day 3	0.816294
FI	Day 3	0.792942
FI	Day 3	0.763945
FI	Day 3	0.734557
FI	Day 3	0.707099
FI	Day 3	0.6807
FI	Day 3	0.656275
FI	Day 3	0.505662
FI	Day 3	0.55839
FI	Day 3	0.61131
FI	Day 3	0.656725
FI	Day 3	0.689535
FI	Day 3	0.709969
FI	Day 3	0.718613
FI	Day 3	0.72177
FI	Day 3	0.724992
FI	Day 3	0.729632
FI	Day 3	0.732356
FI	Day 3	0.735746
FI	Day 3	0.742753
FI	Day 3	0.752029
FI	Day 3	0.763571
FI	Day 3	0.773475
FI	Day 3	0.777079
FI	Day 3	0.775941
FI	Day 3	0.772398
FI	Day 3	0.770057
FI	Day 3	0.77527
FI	Day 3	0.786922
FI	Day 3	0.796537
FI	Day 3	0.797272
FI	Day 3	0.785011
FI	Day 3	0.760658
FI	Day 3	0.72956
FI	Day 3	0.697796
FI	Day 3	0.668665
FI	Day 3	0.640713
FI	Day 3	0.616111
FI	Day 3	0.451602
FI	Day 3	0.504531
FI	Day 3	0.558791
FI	Day 3	0.606043
FI	Day 3	0.640225
FI	Day 3	0.660517
FI	Day 3	0.667979
FI	Day 3	0.66993
FI	Day 3	0.672955
FI	Day 3	0.678697
FI	Day 3	0.683387
FI	Day 3	0.689942
FI	Day 3	0.700803
FI	Day 3	0.713783
FI	Day 3	0.727961
FI	Day 3	0.738333
FI	Day 3	0.739613
FI	Day 3	0.734613
FI	Day 3	0.726877
FI	Day 3	0.72191
FI	Day 3	0.727024
FI	Day 3	0.741302
FI	Day 3	0.754645
FI	Day 3	0.759146
FI	Day 3	0.749387
FI	Day 3	0.725291
FI	Day 3	0.692804
FI	Day 3	0.658765
FI	Day 3	0.627658
FI	Day 3	0.59769
FI	Day 3	0.572811
FS	Day 1	0.215858
FS	Day 1	0.259466
FS	Day 1	0.313669
FS	Day 1	0.378953
FS	Day 1	0.439943
FS	Day 1	0.481743
FS	Day 1	0.491559
FS	Day 1	0.477572
FS	Day 1	0.460257
FS	Day 1	0.456133
FS	Day 1	0.463942
FS	Day 1	0.452574
FS	Day 1	0.407527
FS	Day 1	0.368266
FS	Day 1	0.360933
FS	Day 1	0.375912
FS	Day 1	0.393179
FS	Day 1	0.386705
FS	Day 1	0.431396
FS	Day 1	0.4585
FS	Day 1	0.512098
FS	Day 1	0.582738
FS	Day 1	0.6469
FS	Day 1	0.671947
FS	Day 1	0.651559
FS	Day 1	0.606637
FS	Day 1	0.557333
FS	Day 1	0.512948
FS	Day 1	0.472615
FS	Day 1	0.442803
FS	Day 1	0.414363
FS	Day 1	0.261292
FS	Day 1	0.310322
FS	Day 1	0.367715
FS	Day 1	0.432291
FS	Day 1	0.489758
FS	Day 1	0.526994
FS	Day 1	0.534942
FS	Day 1	0.52301
FS	Day 1	0.509741
FS	Day 1	0.50929
FS	Day 1	0.518617
FS	Day 1	0.504801
FS	Day 1	0.452904
FS	Day 1	0.406917
FS	Day 1	0.397652
[truncated: 1,907 more rows]

[truncated: 39 more sheets: figure_4B_Wide_Format, Figure_4D, Figure_5D_5E_Table_S6_S7, Figure_5F, Figure_6B, Figure_6C, Figure_7B, Figure_7B_Wide_Format, Figure_7C, Figure_7E, Figure_7F, Figure_S1, Figure_S2B_S2C, Figure_S3B_S3C, Figure_S4A, Figure_S4B_S4C_S4D, Figure_S5A_S5B_Table_S4, Figure_S7, Figure_S9, Figure_S9A …]
